# Supplementary material for: Predictive factors for the diagnosis of coeliac disease in children and young people in primary care: A systematic review and meta-analysis
Source: PLoS One. 2024 Dec 20;19(12):e0306844. doi: 10.1371/journal.pone.0306844 (PMC11661599; doi:10.1371/journal.pone.0306844)
Supplement: S2 File — (XLSX) [file pone.0306844.s002.xlsx]

## Sheet: Scores
	Study ID
NOS criteria (Cohort)	Adlercreutz 2015	Ahmed 2022	Al-Hussaini 2012	Andersen 2020	Anderson 2021	Aronsson 2015	Aronsson 2019	Assa 2018	Auricchio 2017	Auricchio 2020	Auricchio 2021	Barroso 2018	Bendersky 2020	Beser 2019	Beyerlein 2017	Bingley 2004	Boechler 2023	Calderoni 2016	Canova 2014	Canova 2015	Capriati 2015	Castellaneta 2015	Cerutti 2004	Cilleruelo 2016	Crawley 2023	Crespo-Escobar 2017	Dalgic 2011	Daniel 2019	Davidesko 2021	DydensborgSander 2018	DydensborgSander 2019	Emilsson 2015_1	Gatti 2019	Gaylord 2020	Gudeta 2022	Gutvirtz 2024	Hagopian 2017	HårdAfSegerstad 2022	HardAfSegerstad 2023	Hummel 2007	Inns 2021	Ivarsson 2003	Ivarsson 2003_2	Jansen 2014	Jansen 2016	Ji 2011	Jølving 2021	Kahrs 2017	Kalvandi 2021
A. Selection (maximum of four stars)
1. Representativeness of the exposed cohort	★	★	★	★	★	★	★	★	★	★	★	★	★	★	★	★	★	★	★	★	★	★	★	★	★	★	★	★	★	★	★	★	★	★	★	★	★	★	★	★	★	★	★	★	★	★	★	★	★
2. Selection of the non-exposed cohort	★	☆	☆	★	★	★	★	★	★	★	★	★	★	★	★	★	★	☆	★	★	★	☆	★	☆	★	☆	☆	★	★	★	★	★	☆	★	★	★	★	★	★	★	★	★	★	★	★	★	★	★	★
3. Ascertainment of exposure	★	★	★	★	★	★	★	★	★	★	★	★	★	★	★	★	★	★	★	★	★	★	★	★	★	★	★	★	★	★	★	★	★	★	★	★	★	★	★	★	★	★	★	★	★	★	★	★	★
4. Demonstration that outcome of interest was not present at start of study	★	★	★	★	★	★	★	★	★	★	★	★	★	★	★	★	★	★	★	★	★	★	★	★	★	★	★	★	★	★	★	★	★	★	★	★	★	★	★	★	★	★	★	★	★	★	★	★	★
Total	4	3	3	4	4	4	4	4	4	4	4	4	4	4	4	4	4	3	4	4	4	3	4	3	4	3	3	4	4	4	4	4	3	4	4	4	4	4	4	4	4	4	4	4	4	4	4	4	4
B. Comparability (maximum of two stars)
1. Comparability of cohort on the basis of the design or analysis	★★	★★	★☆	★☆	★★	★★	★★	★☆	★☆	★★	★☆	★★	★★	★☆	★☆	★☆	★★	★☆	★★	★☆	★☆	★☆	★★	★☆	★☆	★☆	★☆	★☆	★★	★★	★★	★★	★☆	★☆	★★	★★	★☆	★★	★★	★★	★★	★☆	★★	★★	★★	★★	★★	★★	★★
Total	2	2	1	1	2	2	2	1	1	2	1	2	2	1	1	1	2	1	2	1	1	1	2	1	1	1	1	1	2	2	2	2	1	1	2	2	1	2	2	2	2	1	2	2	2	2	2	2	2
C. Outcome (maximum of three stars)
1. Assessment of outcome	★	★	★	★	★	★	★	★	★	★	★	★	★	★	★	★	★	★	★	★	★	★	★	★	★	★	★	★	★	★	★	★	★	★	★	★	★	★	★	★	★	★	★	★	★	★	★	★	★
2. Was follow-up long enough for outcomes to occur	★	★	☆	★	★	★	★	★	★	★	★	★	★	★	★	★	★	★	★	★	★	★	★	★	★	★	★	★	★	★	★	★	★	★	★	★	★	★	★	★	★	★	★	★	★	★	★	★	★
3. Adequacy of follow-up of cohorts	★	★	★	★	★	★	★	★	★	★	☆	★	★	★	★	★	★	☆	★	★	☆	★	☆	☆	☆	☆	☆	☆	★	★	★	★	☆	★	★	★	★	★	★	★	★	★	★	★	★	☆	★	★	★
Total	3	3	2	3	3	3	3	3	3	3	2	3	3	3	3	3	3	2	3	3	2	3	2	2	2	2	2	2	3	3	3	3	2	3	3	3	3	3	3	3	3	3	3	3	3	2	3	3	3
Total (maximum of nine stars)	9	8	6	8	9	9	9	8	8	9	6	9	9	8	8	8	9	6	9	8	7	7	8	6	7	6	6	7	9	9	9	9	6	8	9	9	8	9	9	9	9	8	9	9	9	8	9	9	9
Study Quality	Good	Good	Good	Good	Good	Good	Good	Good	Good	Good	Good	Good	Good	Good	Good	Good	Good	Good	Good	Good	Good	Good	Good	Good	Good	Good	Good	Good	Good	Good	Good	Good	Good	Good	Good	Good	Good	Good	Good	Good	Good	Good	Good	Good	Good	Good	Good	Good	Good
Good quality: 3 or 4 stars in selection domain AND 1 or 2 stars in comparability domain AND 2 or 3 stars in outcome/exposure domain
Fair quality: 2 stars in selection domain AND 1 or 2 stars in comparability domain AND 2 or 3 stars in outcome/exposure domain
Poor quality: 0 or 1 star in selection domain OR 0 stars in comparability domain OR 0 or 1 stars in outcome/exposure domain
	Study ID
NOS Criteria (Case Control)	Aronsson 2015_1	Aronsson 2021	Ascher 1997	Auricchio 1983	Bittker 2019	Carlsson 2002	Fälth-Magnusson 1996	Francavilla 2011	Greco 1988	Greco 1990	Güngör 2013	Hansen 2007	Isikay 2014	Ivarsson 2002	Kahrs 2019	Kakleas 2010	KeceliBasaran 2021	Lebwohl 2012	Lebwohl 2014	Lindfors 2019	Lionetti 2020	LlorentePelayo 2021	Ludvigsson 2013	Ludvigsson 2013_1	Ludvigsson 2013_2	Maleki 2023	Mårild 2011	Marild 2013	Mårild 2013_1	Mårild 2016	Marild 2017_2	Myleus 2012_1	Myleus 2012_2	Narang 2017	Oikarinen 2021	Patel 2018	Pelayo 2020	Peters 2001	Roman 2010	Renata 2022	Segerstad 2018	Selimoğlu 2013	Simre 2019	Stagi 2005	Stene 2006	Tapia 2021	Tjernberg 2014	Walkowiak 2010
A. Selection (maximum of four stars)
1. Is the case definition adequate?	★	★	★	★	★	★	★	★	★	★	★	★	★	★	★	★	★	★	★	★	★	★	★	★	★	★	★	★	★	★	★	★	★	★	★	★	★	★	★	★	★	★	★	★	★	★	★	★
2. Representativeness of the cases	★	★	★	★	☆	★	★	★	★	★	★	★	★	★	★	★	★	★	★	★	★	★	★	★	★	★	★	★	★	★	★	★	★	★	★	★	★	★	★	★	★	★	★	★	★	★	★	★
3. Selection of Controls	★	★	★	★	☆	★	★	★	☆	★	★	★	★	★	★	★	★	★	★	★	★	★	★	★	★	★	★	★	★	★	★	★	★	★	★	★	★	★	★	★	★	★	★	★	★	★	★	★
4. Definition of Controls	★	★	★	★	★	★	★	★	★	★	★	★	★	★	★	★	★	★	★	★	★	★	★	★	★	★	★	★	★	★	★	★	★	★	★	★	★	★	★	★	★	★	★	★	★	★	★	★
Total	4	4	4	4	2	4	4	4	3	4	4	4	4	4	4	4	4	4	4	4	4	4	4	4	4	4	4	4	4	4	4	4	4	4	4	4	4	4	4	4	4	4	4	4	4	4	4	4
B. Comparability (maximum of two stars)
1. Comparability of cases and controls on the basis of the design or analysis	★★	★★	★☆	★☆	★★	★☆	★☆	★☆	★☆	★☆	★☆	★☆	★★	★★	★★	★★	★★	★☆	★★	★★	★★	★☆	★★	★★	★☆	★★	★★	★★	★★	★★	★★	★☆	★☆	★☆	★★	★★	★☆	★★	★☆	★☆	★★	★☆	★★	★☆	★★	★★	★★	★☆
Total	2	2	1	1	2	1	1	1	1	1	1	1	2	2	2	2	2	1	2	2	2	1	2	2	1	2	2	2	2	2	2	1	1	1	2	2	1	2	1	1	2	1	2	1	2	2	2	1
C. Exposure (maximum of three stars)
1. Ascertainment of exposure	★	★	★	★	★	★	★	★	★	★	★	★	★	★	★	★	★	★	★	★	★	★	★	★	★	★	★	★	★	★	★	★	★	★	★	★	★	★	★	★	★	★	★	★	★	★	★	★
2. Same method of ascertainment for cases and controls	★	★	★	★	★	★	★	★	★	★	★	★	★	★	★	★	★	★	★	★	★	★	★	★	★	★	★	★	★	★	★	★	★	★	★	★	★	★	★	★	★	★	★	★	★	★	★	★
3. Non-Response rate	★	★	★	☆	☆	☆	★	★	☆	☆	☆	★	★	★	★	☆	☆	★	★	★	★	☆	★	★	★	☆	★	★	★	★	★	☆	☆	☆	☆	☆	☆	☆	★	☆	☆	☆	☆	☆	☆	☆	☆	☆
Total	3	3	3	3	2	2	3	3	2	2	2	3	3	3	3	2	2	3	3	3	3	2	3	3	3	2	3	3	3	3	3	2	2	2	2	2	2	2	3	2	2	2	2	2	2	2	2	2
Total (maximum of nine stars)	9	9	8	7	6	7	8	8	6	7	7	8	9	9	9	8	8	8	9	9	9	7	9	9	8	8	9	9	9	9	9	7	7	7	8	8	7	8	8	7	8	7	8	7	8	8	8	7
Study Quality	Good	Good	Good	Good	Fair	Good	Good	Good	Good	Good	Good	Good	Good	Good	Good	Good	Good	Good	Good	Good	Good	Good	Good	Good	Good	Good	Good	Good	Good	Good	Good	Good	Good	Good	Good	Good	Good	Good	Good	Good	Good	Good	Good	Good	Good	Good	Good	Good
Good quality: 3 or 4 stars in selection domain AND 1 or 2 stars in comparability domain AND 2 or 3 stars in outcome/exposure domain
Fair quality: 2 stars in selection domain AND 1 or 2 stars in comparability domain AND 2 or 3 stars in outcome/exposure domain
Poor quality: 0 or 1 star in selection domain OR 0 stars in comparability domain OR 0 or 1 stars in outcome/exposure domain
	Study ID
NOS criteria (Cross-Sectional)	Al-Sinani 2013	Batista 2012	Giannotti 2001	Ivarsson 2013	Lebwohl 2013	Sadiq 2022	Whyte 2013
A. Selection (maximum of four stars)
1. Representativeness of the sample	★	★	★	★	★	★	★
2. Sample Size	☆	☆	☆	★	★	★	★
3. Ascertainment of exposure	★	★	★	☆	★	★	★
4. Non-respondents	★	☆	☆	☆	★	☆	★
Total	3	2	2	2	4	3	4
B. Comparability (maximum of two stars)
1. Comparability of cohort on the basis of the design or analysis	★☆	★☆	☆☆	★☆	★★	★☆	★☆
Total	1	1	0	1	2	1	1
C. Outcome (maximum of two stars)
1. Assessment of outcome	★	★	★	★	★	★	★
2. Statistical Test	★	★	★	★	★	★	★
Total	2	2	2	2	2	2	2
Total (maximum of eight stars)	6	5	4	5	8	6	7
Study Quality	Good	Fair	Poor	Fair	Good	Good	Good
Good quality: 3 or 4 stars in selection domain AND 1 or 2 stars in comparability domain AND 2 stars in outcome/exposure domain
Fair quality: 2 stars in selection domain AND 1 or 2 stars in comparability domain AND 1 or 2 stars in outcome/exposure domain
Poor quality: 0 or 1 star in selection domain OR 0 stars in comparability domain OR 0 stars in outcome/exposure domain
	Study ID
ROB 2 Criteria (Randomized Trials)	Crespo-Escobar 2018	Hemming-Harlo 2019	Hyytinen 2017	Lehtinen 2016	Lionetti 2014	Savilahti 2018
Domain 1: Risk of bias arising from the randomization process	Low	Low	Low	Low	Low	Low
Domain 2: Risk of bias due to deviations from the intended interventions (effect of assignment to intervention)	Low	Low	Low	Low	Low	Low
Domian 3: Missing outcome data	Some	Low	Some	Some	Some	Some
Domain 4: Risk of bias in measurement of the outcome	Low	Low	Low	Low	Low	Low
Domain 5: Risk of bias in selection of the reported result	Low	Low	Low	Low	Low	Low
Overall Risk of Bias	Some	Low	Some	Some	Some	Some
[truncated: 74 more columns]

## Sheet: Overview
Study ID	NOS Cohort	Study Quality	Study ID	NOS Cohort	Study Quality	Study ID	NOS C-C Score	Study Quality
Adlercreutz 2015	9	Good	Liu 2017	8	Good	Aronsson 2015_1	9	Good
Ahmed 2022	8	Good	Ludvigsson 2005	8	Good	Aronsson 2021	9	Good
Al-Hussaini 2012	6	Good	Ludvigsson 2007	8	Good	Ascher 1997	8	Good
Andersen 2020	8	Good	Lund-Blix 2019	9	Good	Auricchio 1983	7	Good
Anderson 2021	9	Good	Lund-Blix 2020	9	Good	Bittker 2019	6	Fair
Aronsson 2015	9	Good	Lurz 2008	8	Good	Carlsson 2002	7	Good
Aronsson 2019	9	Good	Mårild 2010	9	Good	Fälth-Magnusson 1996	8	Good
Assa 2018	8	Good	Mårild 2014	9	Good	Francavilla 2011	8	Good
Auricchio 2017	8	Good	Mårild 2015	9	Good	Greco 1988	6	Good
Auricchio 2020	9	Good	Marild 2017_1	9	Good	Greco 1990	7	Good
Auricchio 2021	6	Good	Marild 2018	9	Good	Güngör 2013	7	Good
Barroso 2018	9	Good	Mårild 2019_2	9	Good	Hansen 2007	8	Good
Bendersky 2020	9	Good	Meijer 2022	8	Good	Isikay 2014	9	Good
Beser 2019	8	Good	Miranda 2017	9	Good	Ivarsson 2002	9	Good
Beyerlein 2017	8	Good	Moos 2020	9	Good	Kahrs 2019	9	Good
Bingley 2004	8	Good	Moyer 2018	7	Good	Kakleas 2010	8	Good
Boechler 2023	9	Good	Naddei 2022	7	Good	KeceliBasaran 2021	8	Good
Calderoni 2016	6	Good	Namatovu 2014	9	Good	Lebwohl 2012	8	Good
Canova 2014	9	Good	Namatovu 2014_2	8	Good	Lebwohl 2014	9	Good
Canova 2015	8	Good	Namatovu 2016	7	Good	Lindfors 2019	9	Good
Capriati 2015	7	Good	Namatovu 2016_2	8	Good	Lionetti 2020	9	Good
Castellaneta 2015	7	Good	Norris 2005	8	Good	LlorentePelayo 2021	7	Good
Cerutti 2004	8	Good	Norström 2020	8	Good	Ludvigsson 2013	9	Good
Cilleruelo 2016	6	Good	Nusier 2010	7	Good	Ludvigsson 2013_1	9	Good
Crawley 2023	7	Good	Odeh 2019	7	Good	Ludvigsson 2013_2	8	Good
Crespo-Escobar 2017	6	Good	Pariente 2019	6	Good	Maleki 2023	8	Good
Dalgic 2011	6	Good	Prosperi 2021	6	Good	Mårild 2011	9	Good
Daniel 2019	7	Good	Roberts 2009	8	Good	Marild 2013	9	Good
Davidesko 2021	9	Good	Rutz 2002	7	Good	Mårild 2013_1	9	Good
DydensborgSander 2018	9	Good	Saadah 2012	7	Good	Mårild 2016	9	Good
DydensborgSander 2019	9	Good	Saari 2015	8	Good	Marild 2017_2	9	Good
Emilsson 2015_1	9	Good	Sandberg-Bennich 2002	9	Good	Myleus 2012_1	7	Good
Gatti 2019	6	Good	Schaub 2015	8	Good	Myleus 2012_2	7	Good
Gaylord 2020	8	Good	Sevelsted 2015	9	Good	Narang 2017	7	Good
Gudeta 2022	9	Good	Simre 2016	8	Good	Oikarinen 2021	8	Good
Gutvirtz 2024	9	Good	Stahl 2020_1	7	Good	Patel 2018	8	Good
Hagopian 2017	8	Good	Stahl 2020_2	8	Good	Pelayo 2020	7	Good
HårdAfSegerstad 2022	9	Good	Steiner 2019	9	Good	Peters 2001	8	Good
HardAfSegerstad 2023	9	Good	Størdal 2013	9	Good	Renata 2022	7	Good
Hummel 2007	9	Good	Størdal 2013_2	9	Good	Roman 2010	8	Good
Inns 2021	9	Good	Tanpowpong 2013	8	Good	Segerstad 2018	8	Good
Ivarsson 2003	8	Good	Tanpowpong 2023	8	Good	Selimoğlu 2013	7	Good
Ivarsson 2003_2	9	Good	Tata 2015	8	Good	Simre 2019	8	Good
Jansen 2014	9	Good	Uusitalo 2015	8	Good	Stagi 2005	7	Good
Jansen 2016	9	Good	Uusitalo 2019	8	Good	Stene 2006	8	Good
Ji 2011	8	Good	Vajravelu 2018	8	Good	Tapia 2021	8	Good
Jølving 2021	9	Good	vanderPals 2014	8	Good	Tjernberg 2014	8	Good
Kahrs 2017	9	Good	vanderVelde 2023	8	Good	Walkowiak 2010	7	Good
Kalvandi 2021	9	Good	Vriezinga 2014	9	Good	Study ID	NOS C-S Score	Study Quality
Kårhus 2017	9	Good	Welander 2010	8	Good	Al-Sinani 2013	6	Good
Karur 2021	8	Good	White 2023	9	Good	Batista 2012	5	Fair
Kemppainen 2017	8	Good	Wingren 2011	8	Good	Giannotti 2001	4	Poor
Kemppainen 2017_1	9	Good	Wingren 2012_0	9	Good	Ivarsson 2013	5	Fair
Koletzko 2018	9	Good	Wingren 2012_1	7	Good	Lebwohl 2013	8	Good
Kori 2022	9	Good	Wingren 2012_2	9	Good	Sadiq 2022	6	Good
Kuja-Halkola 2017	9	Good	Wingren 2012_3	9	Good	Whyte 2013	7	Good
Laitinen 2018	8	Good	Winkler 2019	8	Good	Study ID	RoB 2 Score	Risk of Bias
Leonard 2023	7	Good	Yang 2017	8	Good	Crespo-Escobar 2018	4 Low; 1 Some	Some
Lewy 2009	8	Good	Yoles 2018	9	Good	Hemming-Harlo 2019	5 Low	Low
Lionetti 2017	9	Good	Zacay 2024	9	Good	Hyytinen 2017	4 Low; 1 Some	Some
Liu 2014	7	Good	Zingone 2015	8	Good	Lehtinen 2016	4 Low; 1 Some	Some
						Lionetti 2014	4 Low; 1 Some	Some
						Savilahti 2018	4 Low; 1 Some	Some

## Sheet: Justification
	Study ID
NOS criteria (Cohort)	Adlercreutz 2015	Ahmed 2022	Al-Hussaini 2012	Andersen 2020	Anderson 2021	Aronsson 2015	Aronsson 2019	Assa 2018	Auricchio 2017	Auricchio 2020	Auricchio 2021	Barroso 2018	Bendersky 2020	Beser 2019	Beyerlein 2017	Bingley 2004	Boechler 2023	Calderoni 2016	Canova 2014	Canova 2015	Capriati 2015	Castellaneta 2015	Cerutti 2004		Cilleruelo 2016	Crawley 2023	Crespo-Escobar 2017	Dalgic 2011	Daniel 2019	Davidesko 2021	DydensborgSander 2018	DydensborgSander 2019	Emilsson 2015_1	Gatti 2019	Gaylord 2020	Gudeta 2022	Gutvirtz 2024	Hagopian 2017	HårdAfSegerstad 2022	HardAfSegerstad 2023	Hummel 2007	Inns 2021	Ivarsson 2003	Ivarsson 2003_2	Jansen 2014	Jansen 2016	Ji 2011	Jølving 2021	Kahrs 2017
A. Selection (maximum of four stars)
1. Representativeness of the exposed cohort	The exposed cohort is the children diagnosed with both type 1 diabetes and coeliac disease. The representativeness is specified as all Swedish-born singletons born in Sweden between 1987 and 1993, using data from the Swedish Medical Birth Registry.	The study included children with Type 1 Diabetes Mellitus (T1DM) attending an endocrine clinic, which suggests a specific, somewhat representative exposed group from a clinical setting.	The cohort includes children with Type 1 Diabetes Mellitus (T1DM) attending a specific clinic, which is somewhat representative of the typical patients who would be screened for Celiac Disease (CD) in this context.	The cohort comprises children born in Denmark from 1973-2016, providing a very large and population-based sample which is likely representative.	The cohort includes all live births in Denmark from 1973 to 2016, ensuring a highly representative national cohort.	The study involves a cohort of newborn infants with high-risk HLA-genotypes for celiac disease, selected across multiple countries. This cohort is somewhat representative of children at high risk for celiac disease.	The cohort includes genetically at-risk children from a multinational population, which can be considered representative of the target population for studies on genetic predispositions to celiac disease.	The cohort includes Israeli adolescents required to attend army recruitment centers for medical examination, representing a large national cohort which is somewhat representative of the general population.	The cohort consists of newborns from families with at least one relative with celiac disease, which may not be representative of the general population but is specific to the research question regarding genetic predisposition.	The study uses a population-based cohort from the PreventCD study, which includes infants at genetic risk of CD, thus suitable for the research question.	The cohort includes HLA DQ2/DQ8 positive newborns, which is representative of children at risk for celiac disease.	The cohort comes from the Generation R Study and includes children born from April 2002 through January 2006 in Rotterdam, the Netherlands. This appears to be a population-based cohort which is representative of the typical population in that region.	The cohort includes all singleton deliveries in breech presentation at a tertiary referral hospital from 1991 to 2014. This setting suggests a high level of clinical input, and since the study includes all cases of breech presentation, it is representative of such cases in this hospital setting (1 star).	The cohort includes children from a broad community setting (not a narrow group of patients), which can be considered representative of the average in the community	The cohort includes all statutorily insured infants born in Bavaria between 2005 and 2007, which seems highly representative of the regional population (1 star).	The study involved children from the ALSPAC, a large population-based birth cohort, which is representative of the community setting (1 star).	The cohort includes children insured under the TRICARE military health system, which represents a specific segment of the U.S. population (not generalizable to all demographics but representative of the military community) (1 star).	The cohort is defined as pre-schoolers diagnosed with ASD, representing those referred to a tertiary care hospital, which may not be fully representative of all ASD cases (1 star).	The cohort included all newborns from the Friuli-Venezia Giulia region over a significant time span. Although comprehensive, the regional specificity might limit the generalizability (1 star).	The cohort consists of all children born in Friuli-Venezia Giulia between 1995 and 2011 and followed until 2012, which is a well-defined regional cohort likely representing the average condition within that context (1 star).	The study involved children diagnosed with celiac disease who attended two Italian referral centers. Although not a random sample of the general population, this cohort does represent a specific group of interest (1 star).	The cohort includes children with Type 1 Diabetes Mellitus (T1DM) from a tertiary referral center, which might not be entirely representative of the general population with T1DM but is appropriate for the research scope (1 star).	The study involves children and adolescents with type 1 diabetes from 25 centers across Italy. These centers likely represent a significant proportion of the diabetic pediatric population in Italy, making this cohort somewhat representative of the wider population with type 1 diabetes (1 star).		The cohort includes children who are genetically at-risk (HLA-DQ2 positive), making it somewhat representative of at-risk children but not necessarily of the general pediatric population (1 star).	The study involved a subcohort called the Glutenfunen cohort, nested within the Danish National Birth Cohort (DNBC), consisting of 1266 participants screened for CD. The cohort is likely representative of the general population in that region (1 star).	The cohort includes children who are genetically at-risk (HLA-DQ2 positive), making it somewhat representative of at-risk children but not necessarily of the general pediatric population (1 star).	The cohort includes children who are genetically at-risk (HLA-DQ2 positive), making it somewhat representative of at-risk children but not necessarily of the general pediatric population (1 star).	The cohort includes all children born at Soroka University Medical Centre and diagnosed with celiac disease.	The study includes all uncomplicated singleton deliveries at a tertiary medical center over a span of 23 years. This is a large and likely representative sample of the population served by the center (1 star).	The cohort includes children born at a tertiary medical center	The study includes children born in Denmark from 1995 to 2012 and in Norway from 2004 to 2012, with diagnosed celiac disease, captured through national health registers.	The cohort includes children from the Norwegian Mother and Child Cohort Study (MoBa), which is a large, population-based prospective cohort.	There is no explicit non-exposed cohort as all children were assessed for the risk of developing CD, but the design effectively includes children with varying levels of exposure to the risk factors mentioned (0 stars, since there's no separate non-exposed group).	The study includes children born preterm from hospitals covered in the Norwegian Medical Birth Registry, which is a comprehensive source and likely representative of the general preterm population in that context (1 star).	The cohort includes children from three health facilities in Ethiopia, genetically predisposed, representative of the general population at similar risk. (1 point)	The cohort includes singleton deliveries from a tertiary hospital between 1991 and 2021, which is a large and likely representative sample of the population attending this hospital (1 star).	The cohort includes genetically predisposed children, which while not representative of the general population, is specifically targeted for studying autoimmune disorders like CD.	The cohort comprises genetically at-risk Swedish children followed from infancy. While this group isn't representative of the general population, it's highly appropriate for studying genetic and environmental impacts on celiac disease. (1 point)	The cohort includes genetically susceptible children identified at birth, which, while not representative of the general population, is appropriate for the research question. (1 point)	The cohort consists of children at high genetic risk, making it a special cohort but appropriate for the research questions concerning genetic predispositions and environmental factors in autoimmune diseases. (1 point)	The cohort includes all children born in the UK between 2010 and 2015 and registered with the Clinical Practice Research Datalink (CPRD) within 14 weeks of birth. This large, population-based sample is appropriate and represents a broad spectrum of the population. (1 point)	The cohort includes genetically predisposed children, appropriate for the specific research question but not representative of the general population. (1 point)	The cohort includes all children diagnosed with celiac disease from a nationwide registry, which makes the cohort broadly representative of children with celiac disease in Sweden. (1 point)	The cohort comprises children at genetic risk for celiac disease, which, while not representative of the general population, is highly appropriate for this specific research question. (1 point)	The cohort includes a population-based group of children from the Generation R Study, a prospective cohort from fetal life to young adulthood. The exposed cohort, in this case, would be those infected with herpesviruses. (1 point)	The cohort includes second-generation immigrants and adoptees from various regions, which while specific and relevant for studying ethnic and genetic susceptibilities, is not representative of the general population. (1 point)	The cohort includes children exposed to thiopurines in utero, identified through a nationwide registry. This group, while specific, is appropriate for studying the research question. (1 point)	The cohort includes children from a large, population-based study, which is appropriate for the specific research question about viral infections and celiac disease. (1 point)
2. Selection of the non-exposed cohort	Non-exposed cohorts are those without the diseases, drawn from the same database.	There is no specific non-exposed cohort in this study, as all participants have T1DM.	There is no specific non-exposed cohort in this study, as all participants have T1DM.	Children born by vaginal delivery serve as the non-exposed cohort, which is appropriate and directly comparable to the exposed group.	The non-exposed cohort (children with unaffected parents) is appropriately selected from the same national database, ensuring comparability.	As this study involves high-risk children only, there isn't a traditional "non-exposed" group within the typical meaning in NOS. All children are considered at risk, and the exposure variable is the timing of gluten introduction.	There is no non-exposed cohort in the traditional sense as all children are at risk and the exposure is varying levels of gluten intake.	Non-exposed controls are all other subjects born between the same years without a diagnosis of celiac disease.	The non-exposed cohort includes those children who did not develop celiac disease, which is an appropriate comparison group for this study.	The non-exposed group includes infants who did not develop CD by 6 years, an appropriate comparison for this study.	Controls are children who remained healthy during the study period, which seems appropriate.	The non-exposed cohort is taken from the same community as the celiac disease autoimmunity cases.	The non-exposed cohort would consist of those who had vaginal deliveries in breech presentation. The article compares cesarean deliveries to vaginal deliveries, representing an appropriate non-exposed group drawn from the same community as the cesarean cases (1 star).	In a retrospective design, the non-exposed cohort would be those children who were not exposed to early gluten introduction or had different breastfeeding patterns. Since the study appears to have included all children regardless of these factors initially and later compared them based on exposure, this element gets 1 star	The study seems to include children without infections as a comparison group, extracted from the same regional cohort (1 star).	Non-exposed cohort members were those children who tested negative for IgA-EMA within the same cohort, ensuring they were sampled from the same community (1 star).	Non-exposed individuals were those who did not receive antibiotics, PPIs, or H2RAs in their first six months. They were drawn from the same database, ensuring the same source population (1 star).	The study lacks a traditional non-exposed cohort, as it's not comparing ASD children to typical children directly but rather assessing CD prevalence among ASD children (0 star).	The non-exposed cohort included those without identified risk factors from the same region, likely ensuring that they were drawn from the same community as the exposed cohort (1 star).	The non-exposed cohort includes children who did not receive antibiotics in their first year of life, which makes them appropriate as a comparison group (1 star).	The non-exposed group includes the general population of children born in the same regions and period, providing a suitable comparison (1 star).	There is no separate non-exposed cohort, as this study focuses on children with T1DM who are monitored for development of celiac disease, based on their changes in serology over time.	As this study focuses on all children and adolescents within these clinics, the non-exposed cohort would naturally include those who do not develop celiac disease. These individuals are drawn from the same community (the diabetic pediatric population) as those who developed celiac disease (1 star).		There is no clear non-exposed cohort as all children studied were at genetic risk for celiac disease.	Non-exposed individuals include those from the same birth cohort who did not develop CD. This is an appropriate comparison group from the same community (1 star).	There is no clear non-exposed cohort as all children studied were at genetic risk for celiac disease.	There is no clear non-exposed cohort as all children studied were at genetic risk for celiac disease.	The non-exposed cohort in this context consists of children born in the same hospital who did not develop celiac disease. They are drawn from the same community and are appropriate for comparison	The non-exposed group includes those who had vaginal deliveries, drawn from the same community as those who had cesarean deliveries (1 star).	The non-exposed group includes those who had vaginal deliveries, drawn from the same community as those who had cesarean deliveries (1 star)	Non-exposed cohorts (children who did not develop celiac disease) were also identified through the same registers, ensuring they come from the same community and are subject to the same method of data collection (1 star).	The non-exposed group includes children from the same MoBa cohort who did not develop celiac disease, ensuring that they were drawn from the same community (1 star).	There is no explicit non-exposed cohort as all children were assessed for the risk of developing CD, but the design effectively includes children with varying levels of exposure to the risk factors mentioned (0 stars, since there's no separate non-exposed group).	Non-exposed children are those born at full term, sourced from the same registry, ensuring they are from the same community and baseline characteristics (1 star).	Controls from the same community, matched on important factors like age and HLA genotype, ensuring comparability. (1 point)	The non-exposed group includes children born at term during the same period at the same hospital, ensuring comparability and drawing from the same community (1 star).	for the factors of interest, cohort includes both exposed and unexposed	for the factors of interest, cohort includes both exposed and unexposed	for the factors of interest, cohort includes both exposed and unexposed	for the factors of interest, cohort includes both exposed and unexposed	Non-exposed individuals are those children within the cohort who did not receive the rotavirus vaccine. (1 point)	Non-exposed individuals are those children who did not receive the same level of gluten exposure as the exposed group. This is assumed from the differentiation of gluten intake levels described. (1 point)	Non-exposed individuals are implicit as all Swedish children in the register who did not develop celiac disease.	Non-exposed individuals (children without genetic risk or different feeding practices)	The non-exposed cohort includes children from the same population who were not infected with herpesviruses, allowing for direct comparisons within the same demographic and environmental settings. (1 point)	The non-exposed group consists of native Swedes, providing a good reference group for comparison. (1 point)	Non-exposed children are those in the same registry but whose mothers did not use thiopurines during pregnancy. (1 point)	Non-exposed individuals would be children from the same cohort who did not have these viral infections. (1 point)
3. Ascertainment of exposure	Non-exposed cohorts are those without the diseases, drawn from the same database.	The exposures are clearly defined and diagnosed using medical records, which is a robust method.	The T1DM diagnosis in children, confirmed through medical records, serves as the exposure. This is ascertained with medical accuracy.	The method of delivery (Caesarean vs. vaginal) is recorded in national registries, ensuring accurate ascertainment.	The diagnosis of chronic inflammatory diseases in parents is ascertained using reliable national health register data.	Exposure (age at gluten introduction) is systematically recorded and appears to be accurately measured through regular clinical visits.	Gluten intake was systematically recorded through detailed and repeated dietary assessments using 3-day food records.	Exposure (month of birth) is clearly defined and accurately ascertainable from birth records.	The study monitored respiratory infections, which are clearly defined and diagnosed based on medical visits, representing a reliable ascertainment of exposure.	The study involves regular measurements of weight and length/height to detect growth impairments, which is an objective and reliable exposure assessment.	The study uses dietary interviews to ascertain gluten consumption, which is a direct method of measurement.	The study assesses dietary patterns using a validated food-frequency questionnaire which is a good method for exposure ascertainment.	The exposure (cesarean delivery) is well-defined and verifiable in medical records, providing a reliable source for ascertainment (1 star).	Exposure (breastfeeding duration and time of gluten introduction) was ascertained from questionnaires filled out by families, which are subject to recall bias but are typically acceptable in retrospective studies	Exposure to infections was ascertained based on ICD-10 codes from medical records, which is a reliable method (1 star).	Exposures were measured through survey responses or laboratory tests and were assessed in a consistent manner throughout the cohort	Exposure was ascertained through dispensed outpatient prescription records, which is a reliable method for such data (1 star).	Diagnosis of ASD is done using standardized and well-recognized tools including ADOS-G, ensuring a reliable ascertainment of the ASD condition (1 star).	Exposures such as infections and antibiotic use were identified through regional health databases and hospital discharge records, which are considered reliable (1 star).	Exposure to antibiotics is defined clearly using prescription records, ensuring reliable ascertainment (1 star).	The exposure (season of birth) is precisely and accurately documented through birth records, making it reliable (1 star).	Diagnosis of T1DM and monitoring for celiac disease through serological tests are systematic and based on clinical protocols, providing clear ascertainment (1 star).	The diagnosis of type 1 diabetes and screening for celiac disease were performed systematically using consistent clinical protocols across the participating centers (1 star).		The exposure, in this case, is being genetically predisposed to celiac disease (HLA-DQ2 positive), which is accurately determined through genetic testing (1 star).	The exposure here relates to various early environmental factors like infections and antibiotic use, which were measured using parental reports via questionnaires. Although potentially subject to recall bias, this method is generally reliable for large cohort studies (1 star).	The exposure, in this case, is being genetically predisposed to celiac disease (HLA-DQ2 positive), which is accurately determined through genetic testing (1 star).	The exposure, in this case, is being genetically predisposed to celiac disease (HLA-DQ2 positive), which is accurately determined through genetic testing (1 star).	Exposure in this study relates to the season of birth, which is precisely and accurately documented, receiving	Mode of delivery is clearly documented in medical records, providing reliable ascertainment of whether the delivery was vaginal or cesarean (1 star).	Mode of delivery is clearly documented in medical records, providing reliable ascertainment (1 star).	Exposure to antibiotics was defined clearly as any systemic antibiotic dispensed in the first year of life, captured through prescription registers, providing a precise ascertainment of antibiotic exposure (1 star).	Exposures like maternal smoking, maternal diabetes, and cesarean section were clearly defined and recorded through structured questionnaires and linked medical records (1 star).	The exposure variables— atopy, BMI, height, weight, and family history—are usually collected through direct measurement and questionnaire data, offering accurate ascertainment if reliably collected (1 star, assuming standard data collection methods were used without detailed description).	Preterm birth is well-defined and recorded within medical records, ensuring accurate and reliable ascertainment (1 star).	The exposure (Helicobacter pylori and maternal tuberculosis) was assessed through established laboratory methods like IFN-γ ELISA for tuberculosis and anti-HP antibodies for Helicobacter pylori, which are reliable. (1 point)	Preterm birth is a well-defined condition, easily ascertainable from medical records (1 star).	Exposure factors (sex, family history of T1D, and family history of CD) are typically collected from medical records or parental reports, which are reliable sources in such studies. (1 point)	Dietary gluten exposure is quantified via detailed and frequent three-day food records, reviewed by trained dietitians, ensuring accurate and reliable measurement. (1 point)	Dietary patterns are assessed through 3-day food records, which is a reliable and detailed method of dietary assessment. (1 point)	Exposures such as birth weight, breastfeeding, infant food supplementation, gluten introduction, and family history are typically collected from medical records or parental reports, which are reliable sources in this type of cohort. (1 point)	Exposure is clearly defined as receiving one or more doses of the rotavirus vaccine, recorded in the CPRD database. (1 point)	Exposure is well-defined and quantified based on detailed dietary assessments documented from food diaries or recalls, which are reliable sources of dietary data in cohort studies involving children. (1 point)	The exposure in question is the month of birth, which is precisely and accurately recorded, eliminating measurement bias. (1 point)	Information on infant feeding practices, including breastfeeding duration and the timing of gluten introduction, is obtained through detailed questionnaires, which is a reliable method although subject to recall bias. (1 point)	Exposure to herpesviruses (CMV, EBV, HSV-1) is determined by enzyme immunoassays for IgG antibodies, which is a reliable and validated method for detecting viral infections. (1 point)	Exposure is defined as being born to immigrant parents or being adopted from abroad, which is well-documented in the Swedish registers. (1 point)	Exposure to thiopurines is well-documented and verified through prescription records, providing accurate and reliable ascertainment. (1 point)	Exposure to viral infections is likely determined by medical diagnosis or serological evidence, which is a reliable method. (1 point)
4. Demonstration that outcome of interest was not present at start of study	The children were followed from birth, ensuring that the outcomes (type 1 diabetes and coeliac disease) were not present at the start of the study.	It appears that the children were initially diagnosed with T1DM and subsequently monitored for the development of Celiac Disease (CD), demonstrating that CD was not present at the start.	Children were prospectively screened for CD, ensuring that CD was not present at the start.	The study includes only new cases of chronic diseases after birth, ensuring the outcome was not present at the start.	By design, the children were followed from birth, ensuring they did not have the diseases at the start of the study.	The outcomes, including the development of tissue transglutaminase autoantibodies and celiac disease, are ensured not to be present at the start since the infants are followed from birth.	Children were followed from birth, and screening for celiac disease autoantibodies started at 2 years of age, confirming the absence of the disease at the start.	The outcome, celiac disease, was not present at start as the diagnosis was made later in adolescence based on medical records.	Celiac disease is confirmed based on serological evaluations and symptoms, ensuring that it was not present at the start of the study.	CD cases were determined based on periodic monitoring for symptoms and serological markers; thus, the condition was not present at the start of monitoring.	The children were monitored from birth, suggesting that the outcome (celiac disease) was not present at the start.	Children were assessed for celiac disease autoimmunity at 6 years old, and it is implied that this was the first time the outcome was measured.	The study focuses on long-term outcomes (up to 18 years post-delivery), assessing outcomes that definitely would not be present at birth (1 star).	The children were apparently healthy at the beginning regarding celiac disease, as confirmed by initial screening tests	The outcome, development of celiac disease, was not present at the start of the study as it focused on infants and tracked development of the disease over time (1 star).	The children were recruited at birth and followed up to age seven, ensuring the outcome of coeliac disease was not present at the start of the study (1 star).	Children with CD diagnosis before six months were excluded, confirming the outcome was not present at the study's start (1 star).	The study confirms ASD diagnosis at the beginning of the study period, ensuring that the outcome (CD) was not present initially (1 star).	Celiac disease diagnoses were confirmed histopathologically and by accessing health records, ensuring that the condition was not present at the start of the study (1 star).	The study ensures that diagnosed cases of coeliac disease and asthma were not present at the start by excluding any cases diagnosed before one year of age (1 star).	Since celiac disease typically develops over time and cannot be present at birth, this criterion is inherently satisfied (1 star).	The study ensures through initial and regular serological testing that celiac disease was not present at the start of T1DM diagnosis or during the follow-up until it possibly developed (1 star).	By design, the children were tested annually for celiac disease after their initial diabetes diagnosis, ensuring that celiac disease was not present at the start of the study period (1 star).		Initial screening and biopsies ensure that celiac disease was not present at the beginning of the study for those diagnosed during the study period (1 star).	CD was not present at the start as participants were screened for CD during the study period (1 star).	Initial screening and biopsies ensure that celiac disease was not present at the beginning of the study for those diagnosed during the study period (1 star).	Initial screening and biopsies ensure that celiac disease was not present at the beginning of the study for those diagnosed during the study period (1 star).	All children are born free from diagnosed celiac disease, ensuring that the outcome was not present at the start	As this is a birth cohort, the study inherently ensures that the gastrointestinal issues were not present at birth, satisfying this criterion (1 star).	As this is a birth cohort, gastrointestinal-related hospitalizations would not be present at birth, satisfying this criterion (1 star).	The longitudinal design, starting with newborns and diagnosing celiac disease based on registry data, ensures that celiac disease was not present at the start of the study (1 star).	The longitudinal design following children from birth ensures that the outcome, celiac disease, was not present at the start of the study (1 star).	Children were screened for CD, ensuring that they did not have diagnosed CD at the beginning of the study (1 star).	Celiac disease was diagnosed in children over time, ensuring it was not present at birth (1 star).	Celiac disease autoimmunity (CDA) was not present at the start as children were followed from birth with regular screenings. (1 point)	Given that the study tracks new diagnoses of celiac disease from birth, it is assured that the condition was not present at the start of the study (1 star).	The children were confirmed not to have CD at the start, as they were enrolled as newborns and young infants. (1 point)	The outcome, celiac disease, was not present at the start of the study, as participants were infants at recruitment, and celiac disease develops later. (1 point)	CDA and CD were not present at the start of the study, as confirmed by regular screenings from age 2 years onwards. (1 point)	The study likely confirms that children did not have transglutaminase C autoimmunity at the start, with regular monitoring from an early age. (1 point)	Children were followed from 6 months to 7 years old, ensuring the outcome (CD or T1D) was not present at the start of the follow-up. (1 point)	The children were monitored from an early age, ensuring that the outcome (celiac disease or autoimmunity) was not present at the start. (1 point)	The outcome, celiac disease, was not present at the start of the study, as the condition develops later in childhood, and cases are defined at the point of diagnosis. (1 point)	The children were monitored from birth, and celiac disease autoimmunity was measured later at 6 years, ensuring the outcome was not present at the start. (1 point)	The outcome of interest, TG2A positivity, was not present at the start as the children were assessed for TG2A at age 6, ensuring they were free from the outcome at the beginning of the exposure assessment period. (1 point)	The study likely monitored the children from birth or immigration, ensuring the outcome (celiac disease) was not present at the start of the study. (1 point)	Outcomes were chronic diseases diagnosed during childhood or adolescence, ensuring they were not present at the start of the study. (1 point)	The study ensures that the outcome, either celiac disease or its autoimmunity, was not present at the beginning of the study through initial screening. (1 point)
Total
B. Comparability (maximum of two stars)
1. Comparability of cohort on the basis of the design or analysis	The study controls for key factors like gender, season of birth, mode of delivery, and maternal characteristics.	The study controls for multiple factors such as age at T1DM diagnosis and family history, which are significant predictors of developing CD. some	The study does not explicitly mention controlling for factors like age or gender in the analysis, which could affect comparability. Without specific adjustments for these factors, we can award one star for this category.	The study controls for several confounders including parental age, decade of birth, and gender of the child. However, it does not specify if there's an additional adjustment for other potential confounders such as socioeconomic status or maternal health, which are typically critical in this type of study.	The study controls for multiple confounders including parental age at birth, gender of the child, and type of birth.	The study accounts for several potential confounders, including country, HLA genotype, gender, and family history of celiac disease.	The study controls for several important factors such as HLA genotype, country of residence, sex, and family history of celiac disease.	The study likely controls for several factors through its design, particularly as all participants are from a similar age group and demographic, undergoing the same health assessments. However, the detail on controlling for other factors such as socioeconomic status or additional health parameters is not specified.	The study controls for HLA genetic risk and sex, which are crucial for the development of celiac disease. It's unclear if other potential confounders were adjusted for in the analysis.	It is stated that the study design accounted for potential confounders, suggesting an attempt to control for factors that could influence growth rates.	The study compares children who developed celiac disease to those who did not, but it's not clear if the study controls for other factors aside from gluten ingestion.	The study controls for several potential confounders using logistic regression models, including child's sex, ethnicity, age at dietary assessment, and age at TG2A assessment.	The study uses a Weibull parametric survival model to control for potential confounders like gestational age, maternal age, parity, ethnicity, gestational diabetes, prenatal care, neonatal gender, and birth weight. This indicates a strong design to ensure comparability between groups (2 stars).	The study attempted to control for potential confounders such as age, sex, and possibly socioeconomic status in the analysis, although it's not clear if all relevant confounders were fully controlled.	The study controlled for several potential confounders such as sex, calendar month of birth, and the number of previous healthcare visits. However, other potential confounders like socioeconomic factors might not have been fully adjusted for, which makes it slightly less robust in this regard (1 star).	The study controlled for several potential confounders, including age and sex. However, it's unclear if all relevant factors, such as socioeconomic status, were adjusted for, which might influence the development of coeliac disease. Given this, we'll assign (1 star) here for partial adjustment.	The study adjusted for several significant covariates including prematurity, cesarean delivery, sex, and other drug classes in its hazard ratio calculations (2 stars).	The study does not have a direct non-ASD comparison group, so it's difficult to give stars for comparability. However, it does compare CD prevalence in ASD children to the general population rates using statistical analysis, which might warrant a partial score (1 star).	The study adjusted for various confounders, including sex, birth year, and maternal education, making the cohorts well-comparable (2 stars).	The study adjusts for important variables such as sex and year of birth in their analysis, which controls for some potential confounders (1 star). However, it does not mention adjusting for other potential confounders like socioeconomic status.	The study accounts for gender and age at diagnosis, but does not appear to control for other potential confounders such as familial history of celiac disease or socioeconomic factors (1 star).	The study controls for major factors such as age, gender, and duration of diabetes, which are compared between those who develop celiac serology and those who do not (1 star).	The study adjusted for multiple variables including age at onset of diabetes, sex, and the presence of thyroid disorder in its analysis. This effectively controls for major factors that could influence the development of celiac disease in the context of type 1 diabetes (2 stars).		The study compares children based on exposure to various risk factors like the mode of delivery and timing of gluten introduction. However, the document does not specify whether the analysis controlled for other potential confounders such as age, sex, or socio-economic status..	The study controlled for sex in its analysis, which is good, but it does not mention adjusting for other potential confounders like socioeconomic factors, which might influence the development of CD (1 star).	The study compares children based on exposure to various risk factors like the mode of delivery and timing of gluten introduction. However, the document does not specify whether the analysis controlled for other potential confounders such as age, sex, or socio-economic status	The study compares children based on exposure to various risk factors like the mode of delivery and timing of gluten introduction. However, the document does not specify whether the analysis controlled for other potential confounders such as age, sex, or socio-economic status	The study controls for potential confounders by adjusting the analyses for factors that may influence the development of celiac disease	The study uses a Cox proportional hazards model to control for several confounders such as maternal age, ethnicity, preterm delivery, small for gestational age, maternal obesity, gender of the fetus, and low Apgar score at 5 mins. This comprehensive adjustment for confounders earns the study (2 stars).	The study adjusted for various potential confounders such as maternal age, birth weight, and others, ensuring a balanced comparison between groups (2 stars).	The study adjusts for numerous potential confounders such as infections during the first year of life, breastfeeding duration, and other maternal and child characteristics, which provides a strong basis for comparability between exposed and non-exposed groups (2 stars).	The study controls for several potential confounders, such as maternal celiac disease, sex of the children, and children’s age. It also considers additional factors like breastfeeding duration and age at gluten introduction in a secondary model, providing a thorough basis for comparability (2 stars).	If the study adjusts for these exposure variables (atopy, BMI, height, weight, family history) when assessing the risk of developing CD, this represents a good control of confounders. Without specific information on how these variables were used in multivariable analyses, we can only hypothesize (1 star, provisionally, assuming typical statistical controls were applied).	Some factors were controlled for but other factors relevant to CD could have been considered. 1 out of 2 stars.	The study matches participants by age, sex, and HLA genotype, and accounts for additional factors in the analysis. (2 points)	The study uses a multivariable Cox proportional hazards model to control for potential confounders such as maternal celiac disease, maternal age, and whether the baby was small for gestational age (SGA). This method adequately adjusts for major known confounders, providing a strong basis for comparability (2 stars).	The study mentions adjustments for multiple variables such as demographic factors and family medical history, which would control for the exposures listed. Assuming these factors are adjusted for in the analysis relating to CD, this would merit a point. (1 point)	The study controls for several potential confounders such as HLA genotype, total gluten intake	The study accounts for several confounders including gluten intake, HLA genotype, sex, having a parent or sibling with celiac disease, and country of residence. (2 points)	the study controls for all the exposures listed (birth weight, breastfeeding, infant food supplementation, gluten introduction, first-degree relative with CD, sex) in its analysis	The study controls for potential confounders including sex, geographic region, socio-economic status, healthcare-seeking behavior (measured by GP consultation rates), and year of birth.	controls for: age group, year, gender. One point.	The study adjusts for potential confounders such as gender and period of diagnosis through multivariate analysis, considering seasonal birth patterns and disease incidence over time. (2 points)	The study adjusts for multiple potential confounders including breastfeeding duration and timing of gluten introduction, with further adjustments for socio-demographic and lifestyle factors. (2 points)	The study controls for various potential confounders, including demographic factors, genetic predispositions (HLA types), and other health and environmental factors. The study's design accounts for these in the analysis, which minimizes confounding. (2 points)	The study controls for key variables such as age, sex, and geographic region in their analyses, which are essential for adjusting for potential confounders in the study of disease incidence across different ethnic groups.	The study adequately adjusts for several confounders such as maternal age, underlying diseases, and other relevant variables, which are crucial for minimizing biases related to the outcomes studied. (2 points)	The study controls for important factors such as age, sex, and possibly other health-related variables that could affect the development of celiac disease, ensuring a fair comparison between exposed and non-exposed groups. (2 points)
Total
C. Outcome (maximum of three stars)
1. Assessment of outcome	Outcomes are assessed through medical records from national registries using specific ICD codes, ensuring reliable diagnosis.	CD is assessed through serology and confirmed by endoscopic biopsy in the majority, which are standard and reliable methods.	CD diagnosis is confirmed via serology tests followed by intestinal biopsy, which is a robust method for diagnosis.	Outcomes such as coeliac disease are identified through national patient registries using ICD codes, which is a reliable method.	Diagnosis of chronic inflammatory diseases in children is identified using ICD codes in the national health registers, ensuring accurate and consistent diagnostic criteria.	The outcome, development of celiac disease, is assessed through antibody testing and confirmed via intestinal biopsy, which are appropriate and reliable methods.	The outcome, development of celiac disease or celiac disease autoimmunity, was assessed through annual screenings using tissue transglutaminase autoantibodies and confirmed by intestinal biopsy.	The outcome (diagnosis of celiac disease) is assessed through medical examination and confirmed by medical records, which is a standardized and reliable method.	The development of celiac disease is confirmed through serological tests, which is an objective and reliable assessment method.	CD was diagnosed according to ESPGHAN criteria, which is a well-recognized and objective method.	Celiac disease in the cohort is measured through clinical evaluation, which is a standard and reliable method.	Celiac disease autoimmunity was assessed based on serum transglutaminase-2 autoantibody concentrations, a well-accepted marker for celiac disease autoimmunity.	The outcomes assessed include hospitalizations involving gastrointestinal morbidity, which are significant, well-defined, and reliably ascertained through hospital records (1 star).	The diagnosis of celiac disease was confirmed through biopsy, considered a gold standard, and the results are unlikely to be influenced by recall bias	The outcome, diagnosis of celiac disease, was ascertained through ICD-10 codes noted by healthcare providers. While reliable, confirmation of diagnosis through biopsy or further clinical assessment details were not specified (1 star).	The outcome of undiagnosed coeliac disease was assessed using specific antibodies, which are well-validated markers for the disease. However, the gold standard of intestinal biopsy was not used for confirmation in all cases (1 star).	The outcome of CD was assessed using ICD-9-CM diagnostic codes, a standard and reliable method for identifying diagnoses in large databases (1 star).	CD is diagnosed based on serological testing which is a standard and reliable method, using antibodies such as anti-tTG and EMA (1 star).	The diagnosis of celiac disease was confirmed through multiple reliable sources, including pathology reports and hospital records, ensuring the validity of diagnosis (1 star).	Coeliac disease is diagnosed based on pathology reports, hospital discharge records, or exemptions from healthcare co-payment, which are reliable and objective methods (1 star).	The outcome, the diagnosis of celiac disease, is objectively confirmed through medical records, ensuring accuracy (1 star).	The primary outcome is measured through repeated serological tests, providing a clear, systematic assessment (1 star).	Celiac disease diagnosis was confirmed through biopsy, which is the gold standard for celiac disease diagnosis, ensuring accuracy in the assessment of the outcome (1 star).		Celiac disease is diagnosed through serology and confirmed by biopsy, which are gold standards (1 star).	CD was diagnosed based on serology and biopsy, which are gold standards for CD diagnosis (1 star).	Celiac disease is diagnosed through serology and confirmed by biopsy, which are gold standards (1 star).	Celiac disease is diagnosed through serology and confirmed by biopsy, which are gold standards	The diagnosis of celiac disease is confirmed through standardized criteria which include serology and biopsy results, ensuring a highly reliable and accurate assessment (1 star).	Gastrointestinal hospitalizations were identified using predefined ICD-9 codes from hospital records, which is a standardized and objective method (1 star).	Gastrointestinal hospitalizations were identified using ICD codes from hospital records, which is a standardized and objective method (1 star).	Diagnosed celiac disease was identified using ICD codes from national health registers, with additional confirmation via duodenal biopsy and serology where available. This method provides a robust measure of the outcome (1 star).	Celiac disease was identified using the National Patient Registry with diagnoses confirmed through clinical records, which is a reliable method (1 star).	CD diagnosis confirmed by anti-endomysial antibody testing and intestinal biopsies is considered a gold standard, providing a robust measure of the disease outcome (1 star).	Diagnosis of celiac disease is usually confirmed through both serological tests and biopsies, aligning with medical guidelines (1 star).	CDA was assessed through repeated tissue transglutaminase autoantibody tests, a standard and reliable method. (1 point)	Celiac disease diagnosis was obtained from community-based clinics and hospitalization records. If these records are assumed to be based on standard diagnostic criteria, then the method is reliable (1 star).	The outcome, development of CD, is measured using serological testing for tissue transglutaminase autoantibodies, a standard method in CD research. (1 point)	The outcome, development of celiac disease autoimmunity (CDA) and celiac disease, is assessed using tissue transglutaminase autoantibodies, a standard and rigorous method. (1 point)	The outcomes (CDA and CD) are assessed through annual screenings for tissue transglutaminase autoantibodies starting from age 2, which is a standard and rigorous method. (1 point)	The outcome is the development of transglutaminase C autoimmunity, measured by specific and sensitive immunological assays, a standard approach in autoimmune disease research. (1 point)	CD and T1D are defined based on clinical diagnosis records within the CPRD, a robust and reliable source for such data. (1 point)	Outcomes are assessed through medical diagnosis or serological testing for celiac disease markers, which are standard and reliable methods. (1 point)	Celiac disease is diagnosed based on strict ESPGHAN criteria with intestinal biopsy, a rigorous and reliable method. (1 point)	Celiac disease autoimmunity is measured using anti-tissue transglutaminase concentrations, a standard and objective method. (1 point)	The outcome, TG2A positivity, a marker for celiac disease autoimmunity, is measured using fluorescence enzyme immunoassays, which are specific and sensitive for this purpose. (1 point)	The outcome, celiac disease, is identified through hospital records based on international disease classification codes, which is a standard and reliable method for disease identification in epidemiological studies. (1 point)	Outcomes are clearly defined and recorded using reliable hospital data and ICD codes for chronic diseases, ensuring precise and valid outcome measurement. (1 point)	The outcome is likely measured through clinical diagnosis or specific autoimmune markers, which are standard and accurate methods. (1 point)
2. Was follow-up long enough for outcomes to occur	Follow-up was conducted for children born between 1987 and 1993 until they were at least 14 years old, which is long enough for the outcomes to manifest.	The follow-up period covers up to 10 years, which is adequate for observing the development of CD after T1DM diagnosis.	Follow up period was short so it was possible that children would subseqently go on to dvelop CD.	The follow-up period extends up to 43 years, certainly sufficient for the outcomes to manifest.	The follow-up period extends up to 43 years, providing a robust duration for assessing the development of the diseases.	The follow-up period extends up to 8.8 years, providing sufficient time for the development of celiac disease.	The follow-up was over a median of 9 years, which is adequate to observe the development of celiac disease autoimmunity and celiac disease.	Follow-up was conducted until the age of 17, which is generally sufficient for the onset of celiac disease symptoms and diagnosis in adolescence.	Follow-up continued until the sixth year of life	The follow-up until 6 years of age is adequate to observe early-onset CD, although some cases may emerge later.	The follow-up was up to 6 years, which can be considered sufficient for an initial diagnosis of celiac disease in early childhood.	The follow-up period was until the age of 6, which is generally adequate to detect celiac disease autoimmunity in childhood.	The follow-up was up to 18 years, which is sufficient for the development of the studied gastrointestinal conditions (1 star).	The children were followed from an early age up to school age, allowing enough time for celiac disease to develop and be diagnosed	The children were followed from birth to a median age of 8.5 years, which is sufficient to observe the development of celiac disease (1 star).	The follow-up period was from birth to age seven, which is sufficient for the development and detection of early coeliac disease (1 star)	The median follow-up was 4.6 years, sufficient to observe the onset of CD given its development can occur in early childhood (1 star).	The duration of follow-up is not clearly defined for the outcomes related to CD development post-diagnosis, but the retrospective design implies that children were monitored from diagnosis onwards, which would typically be sufficient for CD diagnosis following serological screening (1 star).	The follow-up period was adequate, spanning over 23 years, which is sufficient for the development of celiac disease (1 star).	The follow-up until 2012 for children born as early as 1995 provides a significant duration for both asthma and coeliac disease to manifest, especially considering the children could be followed up to 17 years (1 star).	The study spans children born from 2003 to 2010 and includes all diagnoses up to 2013. While generally adequate for the onset of celiac disease, the precise duration of follow-up per child isn't specified but assumed to be adequate based on the age range covered (1 star).	Follow-up was sufficient, spanning up to 10 years, allowing adequate time for the development and potential normalization of celiac serology (1 star).	The follow-up period was consistent and adequate, given the annual testing protocol for celiac disease post-type 1 diabetes diagnosis, covering the duration until the end of the study period (1 star).		The study follows children from birth up to the age of testing at 2-3 years	The cohort includes children followed from birth into adolescence, providing a long follow-up period suitable for observing the onset of CD (1 star).	The study follows children from birth up to the age of testing at 2-3 years, which is typically sufficient to begin identifying celiac disease in genetically predisposed children (1 star).	The study follows children from birth up to the age of testing at 2-3 years, which is typically sufficient to begin identifying celiac disease in genetically predisposed children	Since this study assesses the effect of the season of birth on the development of celiac disease throughout the childhood of the participants, and the dataset spans from 1988 to 2014, it is sufficient to allow for the manifestation of celiac disease	The offspring were followed up to age 18, which is a sufficiently long period to assess long-term gastrointestinal issues (1 star).	The follow-up period extends until the children are adults, which is sufficiently long to assess the development of significant gastrointestinal issues (1 star).	Children were followed for several years, up to 20 years in Denmark and 10 years in Norway, allowing sufficient time for celiac disease to develop and be diagnosed (1 star).	Children were followed for several years, with data collection spanning from birth to 7 or 8 years of age, allowing ample time for the development of celiac disease (1 star).	The study period should be sufficient to observe the onset of CD signs, especially in a cohort initially free from CD (1 star).	Follow-up needs to extend into early childhood at least, as celiac disease may not manifest immediately at birth. Assuming the study covered multiple years post-birth, it's likely adequate (1 star).	Follow-up was conducted from birth up to four years	The children were followed up to the age of 18 years, which is sufficient time for celiac disease to manifest and be diagnosed (1 star).	The follow-up duration of over 5 years is sufficient for the onset of CD, which can develop at various stages in childhood. (1 point)	The follow-up was until age 15, with screening for celiac disease beginning at age 2, which is adequate to observe the development of the disease. (1 point)	The follow-up was up to the mean age of 11 years, adequate to observe the development of CDA and CD. (1 point)	The follow-up through childhood, up to an average of 7.6 years, is adequate to capture the onset of autoimmunity, which typically manifests early in susceptible children. (1 point)	Children were followed until 7 years old, which is adequate to detect early-onset T1D and CD, although longer follow-up could capture more cases, especially of T1D. (1 point)	The children were followed long enough for celiac disease development to be observed, considering the age at last follow-up and the typical age of onset for celiac disease symptoms. (1 point)	The study spans 24 years (1973-1997), adequately covering the early years of life when celiac disease typically manifests. (1 point)	The follow-up period until age 6 allows sufficient time for the development of celiac disease autoimmunity to be observed in this population. (1 point)	The children were assessed at age 6, which is a reasonable time to allow for the development of TG2A positivity following early childhood exposures. (1 point)	The follow-up is sufficiently long as it spans multiple years, adequate to observe the onset of celiac disease, which can develop at various ages in children. (1 point)	The follow-up period was adequate, with children followed from birth until the end of 2018, allowing sufficient time for the development of the assessed diseases. (1 point)	If the children were followed from an early age through several years, as suggested by the study's design, it would be adequate to observe the development of celiac disease or its autoimmunity. (1 point)
3. Adequacy of follow-up of cohorts	Over 98% of Swedish births are recorded in the registry used, and personal identification numbers ensure accurate follow-up. Exclusions are clearly defined.	The follow-up seems adequate, although the exact number of drop-outs or lost to follow-up isn't specified. It's assumed to be minimal given the context of a single-center study with a specific patient group.	Every child with positive serological tests underwent biopsy, which signifies complete follow-up for those screened positive.	The study uses national registries with likely very few losses to follow-up, ensuring adequate follow-up.	Given the use of national registries with mandatory reporting and unique personal identifiers, follow-up is likely to be nearly complete.	The study maintains rigorous follow-up procedures and protocols, as expected in a longitudinal cohort study of this scale.	The follow-up included a very high percentage of the initial cohort, with systematic annual screenings and assessments.	The follow-up seems adequate as it includes a large national cohort with a structured health assessment system.	he follow-up protocol seems systematic and comprehensive, with a regular monitoring schedule.	Follow-up was performed as part of a structured protocol, implying systematic and likely complete follow-up.	The abstract does not provide enough information on the follow-up process to assess the adequacy.	Selection of those for the study was limited to those with dietary data available and who were followed up for the duration of the study	The article doesn't specify the exact follow-up rate or if there were any losses, but given the long-term nature and the use of hospital records, we can assume a reasonably adequate follow-up	appropriate follow-up/sample size	The study covered a very large cohort with minimal loss to follow-up, as inferred from the use of statutory health insurance records covering nearly the entire cohort (1 star).	The paper does not provide specific details on the proportion of the initial cohort that was followed up or if there were significant losses to follow-up. Without this information, it is difficult to assess whether follow-up was adequate. Since they analyzed data from a large cohort study, let's assume an adequate follow-up (1 star)	The article does not detail the proportion of lost to follow-up explicitly. However, given the large scale of the database and the systematic collection of health records, it is reasonable to infer a high follow-up rate (1 star)	The study does not provide specific details about follow-up of all children to confirm CD beyond those initially screened positive. Therefore, this remains unclear (0 star).	The study used an extensive regional health record system, ensuring an adequate follow-up of participants (1 star).	The use of regional health data implies comprehensive coverage, although the article does not specify dropout rates or losses to follow-up explicitly. Given the systematic nature of data collection in this healthcare system, it's reasonable to assume an adequate follow-up (1 star).	The study does not provide specific details on follow-up rates, such as how many children might have moved away or otherwise lost to follow-up before potential diagnosis (0 stars).	The study describes follow-up of a large cohort with detailed serological monitoring, although the exact rates of loss to follow-up are not specified. However, the systematic approach suggests a reasonable effort to maintain cohort integrity (1 star).	The study appears to have a good follow-up mechanism through the consistent annual screening process, although specific rates of loss to follow-up were not detailed (0 stars due to lack of specific information).		The follow-up seems thorough with continued monitoring via serological tests, though it is not clear what percentage of the original cohort remained throughout the study.	The study does not provide specific details on the rate of follow-up or whether all participants were consistently followed through adolescence. Without this information, it's difficult to assess this criterion accurately (0 stars).	The follow-up seems thorough with continued monitoring via serological tests, though it is not clear what percentage of the original cohort remained throughout the study.	The follow-up seems thorough with continued monitoring via serological tests, though it is not clear what percentage of the original cohort remained throughout the study.	The article did not provide specific details about the rate of loss to follow-up, which makes it difficult to fully assess the adequacy of follow-up	The follow-up was comprehensive, utilizing a complete hospital database to track all hospitalizations. However, there is no specific mention of the percentage of cohorts lost to follow-up	The study uses comprehensive national health registers, suggesting a robust follow-up mechanism, although specific dropout rates are not mentioned	The study likely captured the majority of celiac disease cases through systematic national registers, although it does not detail the rates of follow-up loss specifically. The completeness of registry data suggests adequate follow-up	The study utilized national registries, which typically have high completeness for hospital diagnoses and low loss to follow-up due to the national coverage and mandatory reporting, though specific follow-up rates are not detailed	High participation rate (80.1%) indicates good follow-up, but the lack of specific details on how dropouts and non-respondents were handled limits full transparency	This depends on the percentage of initial participants for whom complete data was available at the study's conclusion. Often, national registry data can be quite complete, but specific figures would confirm this criterion	The follow-up rate was high (90.4% of the children were screened at least once), and all dropouts were accounted for. (1 point)	The study does not provide specific details on the completeness of the follow-up for all children or handling of potential dropouts. Assuming minimal loss given the study's longitudinal nature and use of national health data we will provisionally asign the star.	The study maintains a high follow-up rate, with most participants undergoing regular testing throughout the study period. (1 point)	The follow-up was robust with high retention rates (82.6% of those initially enrolled had sufficient data for analysis), and all available data were utilized effectively. (1 point)	Follow-up was comprehensive, with a high completion rate of food records and health screenings, ensuring robust tracking of outcomes. (1 point)	High data completeness for testing and genetic analysis indicates that the cohort was well-maintained and that follow-up was adequate to assess the outcomes effectively. (1 point)	The study uses robust administrative data with high completeness for vaccination and disease outcomes. The follow-up is sufficiently long, with children tracked until they leave the practice, die, or reach the end of the study period. (1 point)	The study reports good follow-up rates with detailed tracking of participants' health and dietary intake. (1 point)	The follow-up is extensive, as it utilizes a comprehensive national register that likely captures nearly all diagnosed cases in Sweden, ensuring minimal loss to follow-up. (1 point)	The follow-up included a large percentage of the initial cohort, and the analysis appears to account for those lost to follow-up, although specific percentages are not detailed. (1 point)	comprehensive follow-up with a high retention rate in the cohort, which suggests that follow-up was adequate	The study uses national registers which typically feature comprehensive tracking and minimal loss to follow-up. However, specific details about follow-up rates were not mentioned	The study utilizes a nationwide registry ensuring comprehensive follow-up with minimal loss to follow-up. (1 point)	Assuming the study used comprehensive national health data or similar, follow-up would typically be considered adequate. (1 point)
Total
Total (maximum of nine stars)
Study Quality
NOS criteria	Study ID
NOS criteria (Case Control)	Aronsson 2015_1	Aronsson 2021	Ascher 1997	Auricchio 1983	Bittker 2019	Carlsson 2002	Fälth-Magnusson 1996	Francavilla 2011	Greco 1988	Greco 1990	Güngör 2013	Hansen 2007	Isikay 2014	Ivarsson 2002	Kahrs 2019	Kakleas 2010	KeceliBasaran 2021	Lebwohl 2012	Lebwohl 2014	Lindfors 2019	Lionetti 2020	LlorentePelayo 2021	Ludvigsson 2013	Ludvigsson 2013_1	Ludvigsson 2013_2	Maleki 2023	Mårild 2011	Marild 2013	Mårild 2013_1	Mårild 2016	Marild 2017_2	Myleus 2012_1	Myleus 2012_2	Narang 2017	Oikarinen 2021	Patel 2018	Pelayo 2020	Peters 2001	Renata 2022	Roman 2010	Segerstad 2018	Selimoğlu 2013	Simre 2019	Stagi 2005	Stene 2006	Tapia 2021	Tjernberg 2014	Walkowiak 2010
A. Selection (maximum of four stars)
1. Is the case definition adequate?	Cases were biopsy-confirmed children with Celiac Disease (CD), which is a secure diagnosis.	Cases were children who developed celiac disease autoimmunity (CDA) as indicated by positivity for tissue transglutaminase autoantibodies (tTGA) on two or more consecutive visits. The case definition is adequate.	Cases are siblings with silent coeliac disease confirmed through intestinal biopsy. This definition is clear and reliable.	Cases are children with clinical symptoms of celiac disease confirmed by small intestinal mucosa histology, which is adequate for a case definition.	The cases are children diagnosed with celiac disease (CD), confirmed by medical professionals, making the case definition adequate (1 star).	The cases are children diagnosed with celiac disease based on accepted medical criteria before 15 years of age. This is a well-defined and specific group (1 star).	The cases are children diagnosed with celiac disease, identified through intestinal biopsy showing morphologic changes according to the Alexander classification, which is a well-defined and reliable method (1 star).	The cases are well defined as patients diagnosed with celiac disease according to ESPGHAN criteria at three tertiary referral centers (1 star).	Yes, with celiac disease confirmed by a consistent diagnostic approach.	Adequate with confirmed coeliac disease cases diagnosed according to ESPGAN protocol.	Cases were diagnosed with ADHD according to the DSM-IV-TR diagnostic criteria, which is a proper case definition.	Cases are well-defined as Danish children with type I diabetes mellitus, diagnosed through standard medical procedures. (1 point)	Are cases well-defined and diagnosed with a standard method? Yes, cases are children diagnosed with breath-holding spells (BHS) based on clinical observation and parental reports. (1 point)	Cases are children diagnosed with celiac disease, verified by biopsy and a clinical remission during a gluten-free diet, which are well-defined criteria. (1 point)	Cases are well-defined, diagnosed according to the European Society for Pediatric Gastroenterology Hepatology and Nutrition (ESPGHAN) 2012 criteria with confirmed serological markers and clinical documentation. (1 point)	Cases (children and adolescents with type 1 diabetes mellitus and positive anti-tissue transglutaminase IgA) are well defined. (1 point)	The cases are children diagnosed with CD based on serological tests followed by biopsy, which are well-defined and valid methods. (1 point)	The cases are defined by biopsy-verified coeliac disease (CD), which represents a valid method for diagnosing CD. (1 point)	Cases are well-defined as individuals with biopsy-verified celiac disease. (1 point)	Cases are defined as children who tested positive for celiac disease autoimmunity (CDA) in two consecutive samples, which are well-defined criteria. (1 point)	Cases are children newly diagnosed with celiac disease based on European Society for Pediatric Gastroenterology, Hepatology and Nutrition (ESPGHAN) criteria. (1 point)	Cases are well-defined as children diagnosed with celiac disease based on criteria outlined by the European Society for Pediatric Gastroenterology Hepatology and Nutrition (ESPGHAN)	Cases are defined as individuals with biopsy-verified celiac disease (Marsh stage 3). (1 point)	Cases are individuals with biopsy-verified celiac disease, inflammation, or normal mucosa but positive CD serologic test results, well-defined using Marsh stage criteria. (1 point)	Cases are individuals diagnosed with celiac disease (CD) confirmed by histopathology showing villous atrophy (Marsh stage 3), which is a clear and specific diagnostic criterion. (1 point)	Cases are children with medically confirmed celiac disease (CD) referred to a specialized hospital. (1 point)	Cases are defined as individuals with biopsy-verified celiac disease. (1 point)	Cases are defined as individuals diagnosed with celiac disease based on histopathology (Marsh stage 3; villous atrophy), which is a clear and specific diagnostic criterion. (1 point)	Cases are individuals with biopsy-verified celiac disease, which are well-defined using the Marsh stage III criteria for villous atrophy. (1 point)	Cases are defined as individuals with biopsy-verified CD, which are well-defined using a reliable method (Marsh stage 3). (1 point)	Cases are children diagnosed with celiac disease based on the Norwegian Patient Register and confirmed with parental questionnaires, a robust and specific approach. (1 point)	Cases are defined as children diagnosed with celiac disease before two years of age, confirmed by three consecutive small intestinal biopsies, which is a highly specific and reliable method. (1 point)	Cases are children with biopsy-verified CD, following criteria set by the European Society of Pediatric Gastroenterology, Hepatology, and Nutrition. This represents a valid method for defining cases. (1 point)	Cases are defined as children diagnosed with celiac disease (CD) based on duodenal histology showing Marsh grade III features, which is a clear and valid method.	Cases are children who developed celiac disease-associated tissue transglutaminase autoantibodies and had a diagnosis confirmed by biopsy (ESPGHAN criteria), representing a valid and specific method. (1 point)	Cases are children diagnosed with celiac disease (CD) based on serology and confirmatory small bowel biopsy. (1 point)	Cases are children with celiac disease, diagnosed based on medical records and meeting specific diagnostic criteria. (1 point)	Cases are children diagnosed with celiac disease, confirmed by biopsy and additional clinical findings, representing a valid method for defining cases. (1 point)	Cases are children diagnosed with celiac disease based on the presence of anti-transglutaminase antibodies and confirmed by duodenal biopsy, following the ESPGHAN guidelines. This represents a valid method for defining cases. (1 point)	Adequate case definition with independent validation.	Cases are children with biopsy-proven celiac disease. (1 point)	Cases are children diagnosed with celiac disease, confirmed by biopsy according to ESPGHAN criteria.	Cases are children diagnosed with celiac disease based on specific diagnostic criteria, which are likely biopsy-confirmed given the context. (1 point)	Cases are children diagnosed with celiac disease based on positive serology and confirmed by biopsy, representing a valid method for defining cases. (1 point)	Cases are children diagnosed with celiac disease autoimmunity, confirmed by tissue transglutaminase autoantibodies positivity at two or more subsequent clinic visits or by a biopsy-confirmed diagnosis. (1 point)	Cases are children diagnosed with celiac disease based on tissue transglutaminase antibodies and confirmed by biopsy. (1 point)	Cases are children diagnosed with CD based on small intestinal biopsy showing villous atrophy (Marsh stage 3). (1 point)	Cases are children diagnosed with CD, confirmed by biopsy. (1 point)
2. Representativeness of the cases	Cases were taken from a birth cohort who developed CD and underwent biopsy, which likely makes them representative.	Cases were part of a large multinational cohort study (TEDDY), likely representative of the general population at risk (children with genetic predispositions).	The cases are siblings of patients already diagnosed with coeliac disease, which might not be fully representative of all cases of coeliac disease in the general population but are suitable for the research focus on genetic risk.	The cases seem to be consecutive or specifically described, which is generally considered good for case representativeness.	The cases are selected from a broader population via internet-based surveys among parents in the U.S., but representativeness might not be fully adequate as it includes self-selected participants who chose to respond to online surveys (0 star).	The cases come from a well-defined source (children born in a specific hospital), which likely represents typical cases that would be diagnosed in that clinical setting (1 star).	The cases include children who had undergone a first small intestinal biopsy within a specific period and were under 2 years old at the time of biopsy, making them a somewhat selected group of early-diagnosed celiac cases	Cases are potentially representative of the population of interest, pulling from tertiary referral centres	Cases are selected from the hospital but given the pathway to diagnosis, this is reasonably representative.	Cases are selected from the hospital but given the pathway to diagnosis, this is reasonably representative.	Cases of ADHD were diagnosed at a child psychiatry outpatient clinic, which may be representative of cases with ADHD in a clinical setting but not necessarily in the general community.	Cases seem representative of the general population of Danish children with type I diabetes as they come from the general diabetic community in the county of Funen, Denmark. (1 point)	Cases represent children diagnosed at a child neurology outpatient clinic, suggesting they are representative of typical cases with BHS. (1 point)	Cases are representative of the community as they are selected from a register covering 40% of the Swedish child population. (1 point)	Cases are children with the HLA genotype that confers increased risk of coeliac disease, derived from a national birth cohort, making them somewhat representative of typical cases though limited to a genetically predisposed group	The cases are representative of the average children with type 1 diabetes attending a diabetic clinic. (1 point)	The cases are representative of the average children with rotavirus who might develop CD, as they are selected from a hospital setting. (1 point)	The cases are representative of the community since they were identified from all Swedish pathology departments and encompass a broad section of the population. (1 point)	The cases seem representative of the average disease in the community since they were diagnosed at all pathology departments in Sweden. (1 point)	Cases are children from a birth cohort with genetic predispositions for celiac disease, representative of the group at higher risk of the disease. (1 point)	The cases are consecutive children with celiac disease diagnosed at a specialized center, suggesting they are representative of cases in the community. (1 point)	Cases are children diagnosed at a tertiary hospital	Cases are drawn from the entire population of Sweden and are likely representative of typical celiac disease patients within the community. (1 point)	Cases are representative of the community as they are identified from Sweden’s nationwide biopsy registers. (1 point)	Cases are likely representative of the average diagnosed CD in the community, as they are identified from all 28 pathology departments in Sweden. (1 point)	Cases are likely representative of typical children with CD in the region since they are from a specialized referral hospital for childhood diseases. (1 point)	The cases are from the Swedish nationwide registry and are likely representative of typical celiac disease patients within the community. (1 point)	Cases are drawn from the nationwide histopathology registers, likely representing all diagnosed individuals with celiac disease across Sweden. (1 point)	Cases are representative of the community as they are identified from nationwide histopathology registers. (1 point)	Cases are from the nationwide registry and are likely representative of typical CD patients in the community. (1 point)	The cases are likely representative of typical celiac disease in the community as they are derived from a nationwide cohort. (1 point)	The cases seem representative of children with celiac disease as they were drawn from a national register covering a significant portion of the Swedish child population. (1 point)	Cases are drawn from a national register, which is likely representative of the average cases in the community. (1 point)	Cases are representative of typical patients with celiac disease, being diagnosed at a major medical institute specializing in gastroenterology.	Cases are likely representative of children with celiac disease in the community, drawn from a prospective birth cohort. (1 point)	Cases are representative of typical CD in the community, derived from a population-based setting using the Rochester Epidemiology Project. (1 point)	Cases are selected from a pediatric hospital	Cases are drawn from a comprehensive register and include children diagnosed at a national meeting, likely representing a broad spectrum of typical cases in the community. (1 point)	Cases seem to be representative of children at high risk for celiac disease as they are from a genetically predisposed cohort. (1 point)	Consecutive or obviously representative series of cases.	The cases are representative of children with celiac disease in the Swedish population. (1 point)	The cases are children with a specific health condition (celiac disease), treated or diagnosed at a medical facility. (1 point)	The cases are part of a broader cohort from an observational study, likely representing typical cases in the community as they are drawn from a population-based sample. (1 point)	Cases are likely representative of typical celiac disease in the community, drawn from a well-defined population of children undergoing serological testing and biopsy confirmation. (1 point)	The cases are representative of genetically predisposed children, drawn from a comprehensive cohort study, likely reflective of the general population of at-risk children. (1 point)	Cases are genetically at-risk children from a well-defined nationwide cohort, representative of the population likely to develop celiac disease. (1 point)	The cases are selected from Sweden's 28 pathology departments, likely making them representative of the general population with diagnosed CD. (1 point)	Cases appear to be representative of typical CD cases in children, derived from hospital settings where CD is diagnosed. (1 point)
3. Selection of Controls	Controls were children who did not develop CD and were negative for tissue transglutaminase antibodies (tTGA), matched for sex, birth year, and HLA genotype.	Controls were matched for clinical center, sex, and family history of T1D, and were tTGA-negative for at least 6 months from the age of seroconversion of the case, ensuring good comparability.	Referents are siblings without coeliac disease, confirmed by intestinal biopsy and serology, matched for family and genetic background.	Controls are healthy siblings without celiac disease, matched on familial and genetic background.	Controls do not have CD and were selected from the same community. However, the method of control selection (self-selected online survey respondents) might affect the representativeness (0 star).	Controls are mothers whose children did not develop known celiac disease. They are selected from the same community as the cases and are therefore likely representative of the population from which the cases are drawn (1 star).	Controls are four age-matched reference children from the same county for each celiac child. The controls do not have celiac disease, making them suitable for comparison	Controls were selected from the general pediatric population visiting for outpatient services and type I diabetes patients during the same timeframe, ensuring a broad comparison group not limited to any specific condition (1 star).	Controls are selected from the community and not matched	Controls are drawn from well baby clinics and outpatient clinics for disorders and coeliac disease excluded on clinical grounds.	Controls were selected from the pediatrics clinic for mild illnesses and were age- and sex-matched, which is a good control selection.	Controls are age- and sex-matched healthy children mainly relatives of hospital staff, which may not perfectly represent the general community but are selected from the same geographic area as the cases.	Controls are age- and sex-matched children evaluated for mild upper respiratory tract infections, which may not be perfectly representative of the general community but are selected from a similar setting. (1 point)	Controls are matched by date of birth, sex, and area of residence from the national population register, making them suitable controls. (1 point)	Controls are matched on duration of follow-up, date of birth, and county of residence. They are drawn from the same community and do not have coeliac disease, appropriately selected for this study. (1 point)	Controls (children with type 1 diabetes but without celiac disease) are drawn from the same community as the cases. (1 point)	Controls are children without CD, chosen from the same community settings as the cases. They did not receive the rotavirus vaccine or have other confounding factors, ensuring they are suitable controls. (1 point)	Controls were selected from the general population and matched by age, gender, calendar year, and county, which suggests appropriate selection. (1 point)	Controls were matched by age, gender, and other factors, selected from the general population. (1 point)	Controls are matched by age of seroconversion and clinical site, from the same cohort, but did not develop CDA during the study period. (1 point)	Controls are healthy children matched by age, sex, ethnicity, and month of blood testing from a mass screening program, making them suitable controls. (1 point)	Controls are selected from the same community and matched for age and sex, which is appropriate. (1 point	Controls are matched by age, sex, calendar period, and county from the general population register. This approach is well-suited for reducing potential confounding. (1 point)	Controls are matched for age, sex, calendar period, and county from the general population register. (1 point)	Controls are matched for age, sex, county, and calendar year, selected from the general population without a prior small intestine biopsy. (1 point)	Controls are healthy children with no CD, chosen using a two-stage random sampling from comprehensive health service centers in the city. (1 point)	Controls are matched for age, sex, and area from the general population. (1 point)	Controls are matched for age and sex with the cases from the general population, providing a suitable control group. (1 point)	Controls are population-based and matched for sex, age, calendar year of birth, and county of residence, which are appropriate methods for selecting controls. (1 point)	Controls are matched for age, sex, calendar year of birth, and county, and selected from the general population. (1 point)	Controls are randomly selected from the cohort, matching the general population structure, ensuring that they are suitable for comparison. (1 point)	Controls were selected from the national population register, matched on date of birth, sex, and area of residence, providing a suitable comparison group. (1 point)	Controls are selected from the national population register, matched by date of birth, gender, and residence area, which is appropriate. (1 point)	Controls are non-celiac patients referred for endoscopy, selected from the same hospital settings, ensuring they are suitable for comparison.	Controls are matched by calendar month and year of birth, sex, city of residency, and HLA-DQ alleles, ensuring suitability for comparison. (1 point)	Controls are matched by sex and birth year, derived from the same community, and include both community controls and laboratory controls. (1 point)	Controls are matched by age and sex, selected from the general population through public health records, which is a good control selection method. (1 point)	Controls are age- and gender-matched, randomly selected from the population registry, which is an appropriate control group. (1 point)	Controls are matched by age, sex, and familial characteristics from the same study cohort, providing an appropriate control group. (1 point)	Community controls.	Controls are matched for gender, birth year, and HLA genotype from the same population. (1 point)	Controls are age-matched and sex-matched healthy children, which makes them well suited for comparison. (1 point)	Controls are matched with cases based on the disease-free status, country of birth, time of birth, and sex. (1 point)	Controls are selected from the same cohorts without celiac disease, ensuring that they are comparable to the cases in terms of the population background. (1 point)	Controls are matched to cases by age, the presence of a first-degree relative with type 1 diabetes, number of clinic visits, and follow-up time, providing a highly suitable comparison group. (1 point)	Controls are matched for follow-up time, birth date, and county of residence, providing a good baseline for comparison. (1 point)	Controls are matched by age, sex, and county, selected from the general population through the Total Population Register, making them suitable for comparison. (1 point)	Controls are matched to cases based on age, sex, and other factors not specified in detail, from the same background population. (1 point)
4. Definition of Controls	Controls were children who tested negative for tTGA and were free of biopsy-confirmed CD, which ensures that they are representative of the population that did not develop CD.	Controls were appropriately selected from the same cohort as cases, without the outcome of interest (CDA).	Controls are well-defined and appropriate for this study as they come from the same high-risk genetic background and do not have coeliac disease.	Controls are siblings without the disease, which is a suitable control definition in this context.	Controls are well-defined as children without CD and other gluten sensitivity conditions, confirmed by their parents (1 star).	Controls are explicitly described as children without known celiac disease, and their selection criteria are clearly delineated, ensuring they are a suitable comparison group for the cases (1 star).	Controls are appropriately defined as children from the same geographical and healthcare environment without diagnosed celiac disease, making them well-matched to the cases	Controls are well defined, constituting children who were tested and found not to have celiac disease, making them suitable controls (1 star).	There is no disease of interest in controls.	No history of coeliac disease in controls.	Control group participants had no history of ADHD, and celiac disease was excluded on clinical grounds.	Controls are defined as individuals who do not have type I diabetes or coeliac disease, confirmed through medical testing and lack of symptoms. (1 point)	Controls are children with no known disorders other than mild infections, which means they do not have the disease of interest (BHS or coeliac disease) and are well-defined. (1 point)	Controls are children without diagnosed celiac disease, adequately defined for this study. (1 point)	Controls are children who do not develop coeliac disease, ensuring they do not have the outcome. (1 point)	Controls are not diagnosed with celiac disease, appropriately not having the condition under study. (1 point)	Controls are explicitly stated not to have CD or rotavirus vaccine, which ensures they do not have the outcome. (1 point)	Controls are defined as individuals from the population register without diagnosed CD, which ensures they do not have the outcome. (1 point)	Controls are individuals without celiac disease, ensuring they do not have the outcome. (1 point)	Controls are clearly defined as children who remained free of CDA for at least 6 months from the matched case's age of seroconversion. (1 point)	Controls are explicitly stated to be free from celiac disease, ensuring they do not have the outcome. (1 point)	Controls are children from the community without celiac disease. (1 point)	Controls are individuals from the general population without a previous diagnosis of celiac disease or related conditions. (1 point)	Controls are individuals from the general population without diagnosed celiac disease, adequately ensuring they do not have the outcome. (1 point)	Controls are defined as individuals without diagnosed CD, ensuring they do not have the outcome. (1 point)	Controls are explicitly stated to have no CD. (1 point)	Controls are individuals without diagnosed celiac disease, ensuring they do not have the outcome. (1 point)	Controls are individuals from the population without diagnosed celiac disease. (1 point)	Controls are individuals from the general population who do not have diagnosed celiac disease, ensuring they do not have the outcome. (1 point)	Controls are individuals without diagnosed CD from the general population. (1 point	Controls are children without diagnosed celiac disease, ensuring they do not have the outcome. (1 point)	Controls are children from the general population who do not have celiac disease. (1 point)	Controls are individuals from the general population without diagnosed CD. (1 point)	Controls are clearly stated to be non-celiac but referred for endoscopy for other gastrointestinal issues, ensuring they do not have the outcome of interest.	Controls are children from the same cohort without celiac disease, ensuring they do not have the outcome. (1 point)	Controls are individuals from the general population or those screened negative for CD without the disease. (1 point)	Controls are children without celiac disease, ensuring they do not have the outcome. (1 point)	Controls are children from the general population who do not have celiac disease. (1 point)	Controls are children from the same cohort who did not develop celiac disease, ensuring they do not have the outcome. (1 point)	No history of disease (endpoints not present).	Controls are children without biopsy-proven celiac disease or positive tTGA antibodies. (1 point)	Controls are explicitly described as children who do not have celiac disease and were attending outpatient clinics for mild conditions, ensuring they do not have the outcome of interest. (1 point)	Controls are children from the same cohorts who did not develop celiac disease, ensuring they do not have the outcome. (1 point)	Controls are explicitly stated as children without celiac disease, ensuring they do not have the outcome. (1 point)	Controls are children who did not develop celiac disease autoimmunity	Controls are children from the same cohort without celiac disease, ensuring they do not have the outcome. (1 point)	Controls are individuals from the population who had no record of small intestinal biopsy, ensuring they do not have CD. (1 point)	Controls are children without CD, ensuring they do not have the outcome. (1 point)
Total
B. Comparability (maximum of two stars)
1. Comparability of cases and controls on the basis of the design or analysis	The study controls for the most important factors (sex, birth year, and HLA genotype).	The study controls for additional factors such as HLA genotype, season of birth, and other relevant confounders, which should ensure good comparability between cases and controls.	The study matches cases and controls for genetic predisposition (specific HLA types), which are crucial for coeliac disease. Additional matching factors could include age, sex, and other environmental factors, but these are not explicitly mentioned.	The study matches cases and controls for the main factor, which in this case is the genetic predisposition and family background. However, the level of detail on additional factors controlled for in the analysis is not clear	The study adjusts for several covariates in the analysis, including age of the child, ethnicity, maternal education, and maternal age at birth of the child. This allows for the control of major confounding factors (2 stars).	The study controlled for variables potentially influencing the association between enterovirus infection and celiac disease, such as maternal age and hospital of birth. However, it's not specified if other factors like socioeconomic status or parental health conditions were considered (1 star). This partial control could limit the comparability, but they did control for some basics.	The study controls for age and location by matching each celiac child with four age-matched controls from the same area. However, the study does not mention adjusting for other potential confounders such as gender, socioeconomic status, or other health conditions that could influence the development of celiac disease (1 star).	The study controls for several factors including sex and breast-feeding but does not mention adjusting for socio-economic status, dietary factors, or family history, which are potential confounders in the study of celiac disease (1 star).	Controlled for duration of breast feeding and SES. 1 star.	The study controls for age, but there is no mention of controlling for other factors.	They controlled for age, sex, height/weight. There is no mention of whether and how they controlled for additional factors such as socioeconomic status, other health conditions, etc.	Cases and controls are matched based on age and sex. The study also considers variables like thyroid antibodies and growth parameters, although it's unclear if these were statistically adjusted for beyond matching. (1 point)	The study matches cases and controls by age and sex, and adjusts for additional factors that could influence the association, like iron deficiency anaemia (IDA), which is crucial given its relevance to both BHS and coeliac disease. (2 points)	The study controls for major factors like age at introduction of dietary gluten, amount of gluten introduced, and breast-feeding status. (2 points)	The study controls for important factors such as sex, age, season of sample collection, number of siblings, and family history of coeliac disease, which are likely to be the main factors relevant to the risk of developing coeliac disease. (2 points)	The study controls for important factors such as age and duration of diabetes, which are crucial given their impact on the development of celiac disease. (2 points)	The study controls for several factors, including age, breastfeeding duration, and nutrition timing, which are important given their potential impact on CD development. (2 points)	The study controls for age, gender, and geographic location. Although not explicitly stated, it is assumed that adjustments or stratifications for these factors were used in the analyses, given the matching process described. (1 point); however, without further details on additional factors controlled for (e.g., socioeconomic status, genetic background), we will award one star	Cases and controls are matched by age and gender. The study adjusts for educational attainment in sensitivity analysis, which might indicate control for socioeconomic status as a confounder. (2 points)	The study matches cases and controls by genetic risk, age of seroconversion, and clinical site location. Adjustments in the analysis also consider variables like gluten intake and family history of type 1 diabetes (T1D). (2 points)	Cases and controls are matched by age, sex, ethnicity, and the timing of blood testing. The study controls for the main factors that could influence the outcome, which are crucial for comparing vitamin D levels. (2 points)	The study matches cases and controls by age and sex. However, it does not mention controlling for other factors that could influence the outcome, such as socioeconomic status or genetic factors beyond age and sex. (1 point)	Cases and controls are matched on several key variables, and the analysis controls for additional confounders such as education and country of birth. (2 points)	Cases and controls are matched on age, sex, calendar period, and county. The study adjusts for additional variables like country of birth and education level, addressing potential confounders. (2 points)	Cases and controls are matched by age, sex, county, and calendar year, controlling for these key variables. (1 point); however, without additional adjustments for other potential confounders in the main analysis, full points for comparability cannot be awarded.	To compare the effects of predictors on CD, adjusting for confounders, a multiple binary logistic regression model using the backward stepwise variable selection method was fitted, and adjusted odds ratios were estimated.	The study matches cases and controls by age, sex, and area, and adjusts for potential confounders like maternal celiac disease, parity, and diabetes. (2 points)	Cases and controls are matched by age and sex. Further, adjustments are made for additional confounders like antibiotic use in analyses, which is critical given the study's focus on antibiotic exposure as a risk factor. (2 points)	The study matches cases and controls by age, sex, and area, and controls for additional factors such as type 1 diabetes and maternal age at delivery. (2 points)	The study matches cases and controls for age, sex, and other factors, and controls for additional factors such as maternal age at delivery and other potential confounders. (2 points)	Cases and controls are adequately matched on age and other relevant factors. The analysis also controls for potential confounders, enhancing the comparability. (2 points)	The study matches cases and controls by age, sex, and area of residence. Adjustments could also have been made for socioeconomic status and other factors	The study controls for several factors in the analysis. However, the specifics of how many and which factors were adjusted for in the models (beyond the matching criteria) are not clearly mentioned	Could control for additional factors, but some adjustment	The study matches cases and controls for multiple significant factors (birth timing, sex, residency, and genetic risk factors). Adjustments in the analysis for breastfeeding and gluten intake also strengthen the comparability. (2 points)	Cases and controls are compared on a range of relevant factors	Cases and controls are matched by age and sex. There is no clear indication of further adjustments for other potential confounders like socioeconomic status or dietary factors.	The study matches cases and controls by age and sex, and it accounts for additional variables such as family history and demographics in the analysis. (2 points)	There is mention of high participation rates and systematic collection methods, suggesting minimal non-response bias. However, specific rates or handling of non-responses are not detailed, which might limit the completeness of the exposure data.	Study controls for the most important factor (age).	The study matches cases and controls by gender, birth year, and HLA genotype. The analysis adjusts for potential confounders like familial history of celiac disease and gluten intake.	Cases and controls are matched by age and sex. There is no mention of additional factors being adjusted for in the analysis, which limits the ability to control for potential confounders.	The study matches cases and controls by multiple key variables, which minimizes confounding. The controls are selected to be comparable to cases regarding several important factors. (2 points)	The study matches cases and controls for age, sex, and possibly other factors, but there is no specific mention of adjusting for additional variables such as socioeconomic status or dietary patterns in the analysis. (1 point)	Cases and controls are matched by key variables such as the presence of a first-degree relative with type 1 diabetes, age at the first clinic visit, and follow-up time. The study also adjusts for potential confounders such as gender, ethnic group, maternal education, breastfeeding duration, day-care attendance, number of siblings, season of birth, and number of HLA DR3-DQ2 haplotypes. (2 points)	Cases and controls are matched by birth cohort and other significant variables. The study adjusts for factors like breastfeeding duration and age at gluten introduction, which are important in the context of celiac disease. (2 points)	Cases and controls are matched by age, sex, and county. The study controls for several potential confounders such as intrauterine growth retardation, cesarean section, and maternal smoking in the analyses, enhancing comparability. (2 points)	Cases and controls are matched by major variables. Additional adjustments for confounders in the analysis would be needed for a higher score,
Total
C. Exposure (maximum of three stars)
1. Ascertainment of exposure	Exposure (gluten intake) was calculated from 3-day food records collected at several ages, which is a reliable and detailed method of dietary assessment.	Exposure (vitamin D levels) was assessed through measurements of 25-hydroxyvitamin D [25(OH)D] concentrations in all plasma samples prior to and including the first tTGA positive visit. The method of ascertainment was the same for cases and controls and used a reliable, standardized laboratory test	Exposure in terms of gluten intake is determined by detailed food intake recording, which is a reliable and systematic method.	Exposure, which is breast feeding in this context, is measured through interviews and food recording, a method which may be subject to recall bias but is typically the best available for this type of data.	Exposure to potential risk factors like skim milk consumption, antibiotic use, and vitamin D drops are self-reported by parents through a retrosepctive online survey, which can introduce recall bias, but is liekly an appropriate method for assessing the exposures in question	Exposure to enteroviruses was measured through serum antibodies (IgA, IgG, IgM) tested in both cases and controls, using a reliable and standardized method which is suitable for the objective (1 star).	Exposure (infant feeding history) is assessed through a detailed questionnaire completed by the parents, and the replies are validated with well-baby clinic records, providing a reliable source of data and a high response rate (1 star)	The mode of delivery is ascertained from medical records, which is a reliable source (1 star).	Exposure was ascertained through structured interviews, which are reliable but not blinded.	The study used structured interviews and medical records for obtaining data on atopic conditions, which are standard and unbiased methods.	Exposure to celiac disease was ascertained with blood tests for tissue transglutaminase antibodies, which is a standard and reliable method.	Exposure (coeliac disease) is ascertained through serum tests for immunoglobulin A (IgA) and IgG gliadin antibodies, IgA endomysium antibodies (EMA), and IgA tissue transglutaminase antibodies (tTGA), using the same methods for cases and controls. (1 point)	Exposure to coeliac disease is measured through serum tissue transglutaminase immunoglobulin A in both groups. (1 point)	Exposure is measured through a detailed and comprehensive questionnaire about health and diet, not indicating bias towards the disease, ensuring accurate measurement for both cases and controls. (1 point)	Exposure to enterovirus is ascertained using PCR on stool samples collected monthly from age 3 to 36 months, which is a highly reliable and standardized method, applied equally to cases and controls. (1 point)	The exposure, presence of celiac disease, is ascertained using reliable tests (anti-tissue transglutaminase IgA antibody tests confirmed with jejunal biopsy when indicated). (1 point)	The presence of CD was assessed using reliable and standardized methods (serological tests confirmed by biopsy), ensuring that outcome assessment is unbiased and valid. (1 point)	Exposure (season of birth) is obtained from reliable population registers, providing accurate and non-biased data. (1 point)	Exposure to proton pump inhibitors and histamine-2 receptor antagonists was ascertained through the Swedish National Prescribed Drug Registry, providing a reliable source for prescription data. (1 point)	Exposure to enteroviruses was assessed using next-generation sequencing of stool samples collected monthly up to the age of 2 years. (1 point)	Exposure, measured as plasma 25-Hydroxyvitamin D levels, is assessed using a chemiluminescent immunoassay, a standard and reliable method for both cases and controls. (1 point)	Exposure, in this case, refers to infections in early life. The study uses medical records to identify infections, which is a reliable method but could be biased towards more severe or documented cases. (1 point)	Intussusception cases are identified through the Swedish Patient Register using ICD codes, which is a reliable and systematic method for identifying these cases across the nation. (1 point)	The exposure, in this case, is the diagnosis of autistic spectrum disorders (ASD), identified using reliable and specific ICD codes from the Swedish National Patient Register, which includes both inpatient and outpatient records. (1 point)	Exposure to head trauma is determined using ICD codes from the Swedish Patient Register, which is a reliable and valid method to ascertain exposure, though some misclassification might exist. (1 point)	The study investigates various exposures (nutritional factors, gastrointestinal diseases, etc.) using a standardized Frequency Food Questionnaire (FFQ) and medical records, which is a systematic approach. (1 point)	The study assesses the impact of cesarean delivery and adverse fetal events on the risk of developing celiac disease, using high-quality, prospectively collected national registry data. (1 point)	Exposure to antibiotics is ascertained through the Swedish Prescribed Drug Register, which provides accurate and unbiased data on all dispensed prescribed drugs in Sweden. (1 point)	The exposure, which in this case is the diagnosis of Down syndrome, is ascertained using data from three independent national health registers with ICD codes, providing a systematic and valid method for identifying DS. (1 point)	The diagnosis of TS, which is the exposure of interest, is identified using data from three national health registries with ICD codes, ensuring a systematic and reliable method. (1 point)	Exposure (vitamin D levels) is ascertained through measurement in biobanked blood samples using a reliable method (LC-MS/MS), ensuring precise and unbiased exposure assessment. (1 point)	Exposure to early infections was assessed through parental reports via questionnaires, which could introduce some recall bias but is acceptable given the study design.	Exposure to vaccinations is determined using recorded data from child health clinic records, which is a reliable source.	Exposure to Helicobacter pylori is identified through a combination of rapid urease test and histopathological examination using Giemsa staining, which are reliable and specific methods. (1 point)	Exposure to enterovirus is ascertained through increases in antibody levels detected between consecutive serum samples using enzyme immunoassays, a systematic and objective method. (1 point)	Asthma status is ascertained by using two independent criteria (Predetermined Asthma Criteria and Asthma Predictive Index), which are well-defined and likely reliable. (1 point)	The study examines the impact of early life infections (documented through medical records), which is a systematic method, though possibly subject to bias based on documentation quality.	Exposure information, i.e., infant feeding practices, is collected through standardized questionnaires. While retrospective collection may introduce recall bias, the method is systematically applied to both groups. (1 point)	The exposure to gluten is quantitatively measured and compared over time using dietary surveys, which is a systematic approach. (1 point)	Secure record (documented through medical records).	The exposure, which is the intake of milk powder, was measured using three-day food records estimated by parents and daycare personnel, which were revised by a study nurse and entered by a trained dietitian or nutritionist. (1 point)	The study's primary exposure (craniofacial features) is measured using standardized photographic techniques and analyzed using specific software, which is a systematic and valid method. (1 point)	Exposure to common viral infections is determined through laboratory-confirmed methods, including PCR testing of nasal and stool samples, and antibody testing in serum, which are appropriate and reliable methods. (1 point)	The exposure (early virus infections) is determined using parental reports and medical records, which is a systematic method but could potentially introduce recall bias or incomplete record issues. (1 point)	Exposure to rotavirus is ascertained using an indirect enzyme immunoassay to detect rotavirus antibodies in serial serum samples, which is a precise and scientifically valid method. (1 point)	Exposure to parechovirus is measured using real-time PCR on monthly stool samples, a reliable and valid method. (1 point)	RSV infection is identified through ICD codes in the Swedish Patient Register, a reliable and valid method for disease recording. (1 point)	Exposure to RSV is identified through medical records and confirmed by laboratory tests, which are considered reliable and systematic methods. (1 point)
2. Same method of ascertainment for cases and controls	Yes, both groups were assessed using the same method.	Yes, the exposure was consistently measured across cases and controls.	Both groups used the same method for determining gluten intake.	Both cases and controls used the same method for determining exposure.	It appears that both groups were asked the same standard set of questions (1 star)	Both groups were assessed in the same manner for enterovirus exposure using the same serological tests (1 star).	The same questionnaire was used for both cases and controls, ensuring that exposure assessment is consistent across groups (1 star).	The method to ascertain the mode of delivery was the same for both cases and controls, ensuring consistency in exposure assessment (1 star).	It appears that the same method for collecting data on cases and controls was applied.	The study seems to apply the same method of data collection for both cases and controls.	Both cases and controls were tested for celiac disease using the same serological tests.	Yes, the same methods are used for both groups. (1 point)	Yes, the same diagnostic tests are used for both groups. (1 point)	The method for collecting exposure data is consistent across cases and controls using the same questionnaire format. (1 point)	Yes, exposure measurement is consistent among cases and controls, as all stool samples are processed in the same manner. (1 point)	The methods for diagnosing celiac disease were applied equally to cases and controls. (1 point)	CD was assessed between 14 and 90 months after rotavirus infection, which is a sufficient duration for CD to develop and be diagnosed in childhood. (1 point)	Yes, the method of exposure ascertainment is the same for cases and controls as both were derived from the national register. (1 point)	Both groups had their exposure data collected through the same national registry. (1 point)	Both cases and controls were assessed using the same sequencing methods across comparable time points. (1 point)	Both groups had their vitamin D levels measured using the same method, ensuring consistency. (1 point)	Both cases and controls had their exposure data collected from medical records, ensuring consistency. (1 point)	The identification process for intussusception using registry data is consistent for both cases and controls. (1 point)	Both cases and controls are evaluated for ASD using the same national patient register, ensuring consistency in exposure measurement. (1 point)	Both cases and controls had their exposure to head trauma ascertained through the same national register, ensuring consistency. (1 point)	Both groups were assessed using the same methods (FFQ and health records), ensuring consistency. (1 point)	Exposure assessment methods are uniform across cases and controls, utilizing the same national registry data. (1 point)	Both cases and controls had their antibiotic exposure assessed through the same national register, ensuring methodological consistency. (1 point)	Both cases and controls had their status for Down syndrome checked using the same national registers, ensuring consistency in exposure assessment. (1 point)	Both cases and controls are identified through the same registers, ensuring consistency in exposure measurement. (1 point)	Both groups underwent the same diagnostic tests and methods to determine vitamin D levels, ensuring consistency. (1 point)	Both cases and controls were assessed for exposure through the same method, ensuring consistency.	Both cases and controls had their vaccination exposure ascertained through the same method, ensuring consistency.	Both cases and controls underwent the same diagnostic tests for HP infection, ensuring consistency in exposure measurement. (1 point)	Both cases and controls were evaluated using the same serological assays to measure enterovirus antibody levels, ensuring consistency. (1 point)	Both cases and controls are assessed using the same methodology for asthma status, ensuring consistent exposure assessment. (1 point)	Both cases and controls had their infection history documented through medical records, ensuring consistency.	Both cases and controls had their exposure data collected through the same method, ensuring consistency. (1 point)	Both cases and controls were assessed using the same detailed dietary surveys, ensuring consistency in exposure measurement. (1 point)	Yes, same method for both groups.	Both cases and controls were assessed using the same method for collecting dietary data. (1 point)	Both groups were assessed using the same standardized photographic methods and software analysis, ensuring consistency in measurement. (1 point)	Both cases and controls are assessed for exposure to viral infections using the same methods, ensuring consistency. (1 point)	Both cases and controls are assessed using the same method (parental reports and medical records), ensuring consistency. (1 point)	Both cases and controls were assessed for rotavirus exposure using the same immunological assays, ensuring consistency in exposure measurement. (1 point)	The exposure status for both cases and controls is determined using the same PCR method on stool samples, ensuring consistency in exposure measurement. (1 point)	Both cases and controls were identified through the same national registers, ensuring consistent methodology for exposure assessment. (1 point)	Both groups had their RSV status assessed through the same diagnostic criteria, ensuring consistency. (1 point)
3. Non-Response rate	It is noted that all included cases and controls had adequate dietary data, and there was a very low rate of missing data.	The study likely had a good response rate, given the systematic approach of the TEDDY study, though specific non-response rates are not mentioned.	The study enrolled a substantial number of the families contacted, but not all, and it explains the drop-out or non-response for some families, which could slightly affect the representativeness.	it's unclear if the study accounts for subjects who did not provide data or dropped out.	The article does not mention the response rate or whether the response was adequate, leaving this uncertain (0 star)	The study does not provide specific information about the response rate or how non-respondents were handled, potentially impacting the assessment of exposure and outcomes (0 stars).	The response rate was excellent at 100% for celiac families and 91.6% for reference families, with active follow-up including reminders and phone calls to maximize response rates (1 star).	The study has a robust method of collecting data, likely involving minimal non-response given the systematic nature of medical records and outpatient visits. However, the specific non-response rate is not detailed	Non-response rate is not mentioned, which is a critical missing piece of information.	Non-response rate is not discussed	There is no mention of the non-response rate or if it was the same for cases and controls.	90.6% of identified diabetic patients participated, and all control individuals participated as described. There is no significant difference in the response rate. (1 point	All of the invited patients agreed to participate, and none left the study, suggesting a 100% response rate. (1 point)	The response rates are high with 96% for cases and 90% for controls, indicating minimal bias from non-responses.	The study does not explicitly detail the response rates or differences between those included and those potentially not included after initial screening; however, the initial cohort was large and followed longitudinally, which minimizes bias. (1 point)	The study does not mention specific details on the response rate or whether those who did not respond were similar to those who did, which leaves this point unawarded. (0 point)	Although the study mentions a high participation rate at follow-up, there is no specific mention of how many dropped out or if follow-ups were complete for the entire cohort.	The study utilized registers with likely complete follow-up given the national coverage of the health and demographic data systems in Sweden, suggesting a non-significant non-response issue. (1 point)	Not specifically addressed, but the registry's comprehensive nature and mandatory reporting likely minimize any bias. (1 point)	The study included a detailed account of the follow-up rates and handling of missing data, indicating careful consideration of response rate issues. (1 point)	The participation rate was high with only 2% refusing participation, and those excluded due to underlying diseases or special diets were well documented, minimizing bias. (1 point)	There is no specific mention of the response rate or differences in response rates between cases and controls, leaving potential for bias if the groups differed in documentation quality or healthcare access.	The study likely has a very high participation rate as it utilizes national registry data for both cases and controls, minimizing any issues with non-response bias. (1 point)	The study is based on national registers with mandatory reporting, likely resulting in a minimal non-response rate. (1 point)	Given that the study utilizes national registry data where reporting is compulsory, the non-response rate should be minimal. (1 point)	The study mentions a specific methodology for selecting subjects and handling data, but it does not provide details on the response rates or account for those not responding or dropping out. (0 points)	The study uses national registry data, which minimizes non-response issues and ensures complete follow-up due to the mandatory nature of reporting. (1 point)	The study utilizes national registers for both exposure and outcome, minimizing bias related to non-response as these registers cover the entire population and mandatory reporting is likely comprehensive. (1 point)	The study utilizes comprehensive national register data which typically have a very high coverage and low non-response rate, minimizing the potential for bias related to non-response. (1 point)	The study utilizes national registry data which typically have a very high coverage and low non-response rate, minimizing potential bias. (1 point)	High participation rates and use of comprehensive national health data, minimizing bias due to non-response. (1 point)	The participation rate was high with responses from 96% of cases and 90% of controls. However, there's no explicit mention of how non-responders were handled or if they differed significantly from responders.	The participation rate was not explicitly mentioned for the specific study, so it's unclear if non-response bias was adequately addressed.	The study did not provide specific details about the response rate or how non-respondents were handled, potentially leading to some bias. (0 points)	The use of systematic screening of serological samples from a prospective cohort helps minimize bias related to non-response. Given the comprehensive design, non-response is likely not significant, although specifics weren't discussed.	The use of a comprehensive medical records system minimizes the potential for non-response bias; however, specific details on the response rate or handling of non-responders are not provided.	The study does not specify how it handled non-responses or drop-outs, which could lead to bias.	There is a high response rate for cases (87.7%) but a significantly lower response rate for controls (54.8%). This differential might introduce some bias	There is mention of high participation rates and systematic collection methods, suggesting minimal non-response bias. However, specific rates or handling of non-responses are not detailed, which might limit the completeness of the exposure data.	Same rate for both cases and controls.	The details on the non-response rate are not provided, which could introduce bias if the non-response was differential between the groups.	The study does not provide details on the response rate or how non-respondents were managed, which could impact the interpretation of results if differential non-response occurred. (0 points)	The article indicates structured data collection and high participation rates in the cohorts, suggesting minimal issues with non-response. However, specific non-response rates are not detailed, which makes it difficult to fully assess potential bias in this area.	The study does not provide specific details on the response rates or how non-responders were handled, which could lead to potential bias if the non-response was differential between cases and controls. (0 points)	The study does not provide specific information about the response rate or how non-responders were managed, which could introduce bias if significant. (0 points)	The document does not specify the non-response rates or discuss how non-respondents were handled, which could introduce bias if significant. (0 points)	The study uses registry data, which generally have very low non-response rates; however, specifics on the non-response rate are not detailed, which could lead to some bias.	There is no detailed information on the response rate or how non-responders were handled, which could potentially introduce bias. (0 points)
Total
Total (maximum of nine stars)
Study Quality
	Study ID
NOS criteria (adapted for Cross-Sectional)	Al-Sinani 2013	Batista 2012	Giannotti 2001	Ivarsson 2013	Lebwohl 2013	Sadiq 2022	Whyte 2013
A. Selection (maximum of four stars)
1. Representativeness of the sample	The study includes children with type 1 diabetes mellitus from Sultan Qaboos University Hospital over one year. Judgment: Somewhat representative of the average target population with specific clinical criteria. (non-random sampling)	The sample includes both groups with autism spectrum disorder (ASD) and celiac disease (CD), and it mentions that the sampling was done among patients followed at a specific clinic and through societies of parents of autistic children. It is not explicitly stated whether the sampling method was random or non-random.	The sample includes 63 Italian patients with Williams syndrome (WS), analyzed for coeliac disease (CD) through specific antibody tests and confirmed by biopsy in positive cases. Given the study’s approach to consecutively include all patients with WS at their institution, it likely reflects a somewhat representative group of WS patients in that region, rather than being fully representative of th…	The study includes children from two birth cohorts from across Sweden, which seems to be somewhat representative of the average children in the target population (all children in Sweden) in terms of geography and demographics. Score: 1 star (Somewhat representative of the average in the target population)	The study sampled patients undergoing upper gastrointestinal endoscopy from a national database, which might not be fully representative of the general population but does cover a wide range of geographical areas and conditions. Score: 1 star (Selected groups somewhat representative of the average)	The study used a sample from patients with symptoms of celiac disease in hospitals of Rawalpindi and Islamabad, Pakistan, which might not be fully representative of the general population with celiac disease but are somewhat representative of symptomatic cases in these regions. Score: 1 star (Selected groups somewhat representative of the average)	The study focused on children diagnosed with coeliac disease in a single tertiary pediatric center in South Wales, which might limit representativeness to all children with coeliac disease, as it does not include those who may go undiagnosed or seek care in other types of facilities. Score: 1 star (Selected groups somewhat representative)
2. Sample Size	The sample size is not explicitly justified in the study text but involves 103 children. Judgment: Not justified	The sample size is mentioned (147 ASD patients and 211 CD patients), but it is not specified whether this size was justified.	The study does not explicitly justify the sample size but uses all available patients at their institution, which is typical for rare condition studies. Score: 0 stars (Not justified)	The study's sample size was large, with 13,279 children from two birth cohorts participating, which seems justified given the statistical power and prevalence differences investigated. Score: 1 star (Justified and satisfactory)	The study included a very large sample of 136,179 patients, which is adequate for the study's analytical demands. Score: 1 star (Justified and satisfactory)	The sample size of 1090 patients is large and seems adequate for the type of epidemiological study conducted. Score: 1 star (Justified and satisfactory)	The study included 232 patients, which is a modest sample size for a single-center study and seems adequate given the context of a rare disease in a specific geographical region. Score: 1 star (Justified and satisfactory)
3. Ascertainment of exposure	Serum anti tissue transglutaminase IgA, endomysial IgA antibodies, and total IgA were measured for screening of celiac disease. Positive cases underwent endoscopy. Judgment: Validated measurement tools are used and described.	It mentions using IgA and IgG antigliadin antibodies, and IgA anti-transglutaminase antibodies, which are appropriate and specific	The article uses validated tools, namely anti-gliadin and anti-endomysium antibodies tests, followed by small bowel biopsy for diagnosis confirmation, which are standard and validated approaches in diagnosing CD. Score: 1 star (Validated measurement tool)	Exposure (infant feeding practices) was ascertained through questionnaires filled out by families, which may not be as reliable as a validated measurement tool. There is no mention of the questionnaire being a validated tool. Score: 0 stars (Non-validated measurement tool, tool described)	Helicobacter pylori colonization was ascertained using gastric biopsy, a standard and validated method for this purpose. Score: 1 star (Secure record or structured interview)	The exposure (presence of Anti-tTg-IgA antibodies) was ascertained using ELISA, which is a standard and validated method for this purpose. Score: 1 star (Secure record or structured interview)	The diagnosis of coeliac disease was based on the European Society of Paediatric Gastroenterology, Hepatology and Nutrition (ESPGHAN) criteria, which are standard and validated methods. Score: 1 star (Secure record)
4. Non-respondents	The study reports that out of 103 children, 93 underwent screening, and details on non-respondents are provided. Judgment: Comparability between respondents and non-respondents is not established but the response rate is mentioned and somewhat satisfactory.	The article does not provide information on the response rate or comparability of respondents and non-respondents.	The article mentions that out of the positive cases eligible for biopsy, one patient's parents refused. It doesn't compare the characteristics of respondents versus non-respondents broadly, focusing only on this subset. Score: 0 stars (No description of response rate or comparability of respondents and non-respondents)	Exposure (infant feeding practices) was ascertained through questionnaires filled out by families, which may not be as reliable as a validated measurement tool. There is no mention of the questionnaire being a validated tool. Score: 0 stars (Non-validated measurement tool, tool described)	The study used data from a pathology database for all patients who had undergone the specified types of biopsies, minimizing the issue of non-respondents. Score: 1 star (No non-respondents or adequately described)	The study does not provide details on non-respondents or compare characteristics of respondents to non-respondents if any were present. Score: 0 stars (No statement)	The study attempted to capture all pediatric cases of coeliac disease within the hospital's service area, and efforts were made to ensure no cases were missed by cross-checking with relevant databases. There is no information on non-respondents as it seems all identified patients were included. Score: 1 star (No non-respondents or adequately described)
Total
B. Comparability (maximum of two stars)
1. Comparability of cohort on the basis of the design or analysis	The study provides comparisons of demographic and clinical characteristics of children with and without celiac disease. Judgment: It is unclear if all key factors like age and other confounders are controlled in the analysis.	The study accounts for confounding factors like the geographical area and socioeconomic status, although specific controls for age or other factors are not described in detail.	There is no explicit mention of controlling for any additional factors like age or other variables that might affect the outcome between different groups of patients.	The study controls for infant feeding practices and adjusts for birth cohort differences in its analysis, which is the main exposure of interest. However, it does not explicitly mention controlling for additional factors like socio-economic status or parental history, which could influence outcomes. Score: 1 star (The study controls for the most important factor)	The study controlled for several factors including age, gender, race/ethnicity, and socioeconomic status using multiple logistic regression analysis. Score: 2 stars (Study controls for the most important factor and any additional factor)	The article does not mention controlling for factors other than the analysis itself being confined to symptomatic patients and having no genetic, diabetic, and already previous celiac disease history. 1 star	The study adjusted for age and gender in its analyses, which are relevant given the demographics of coeliac disease. Score: 1 star (The study controls for the most important factor)
Total
C. Outcome (maximum of two stars)
1. Assessment of outcome	Outcome assessed by serological testing followed by endoscopy and intestinal biopsies in positive cases.	The assessment method involves clinical and laboratory tests, which are somewhat objective	Outcomes are assessed by objective medical testing (i.e., biopsies following serological testing), which is akin to independent blind assessment in terms of objectivity.	Outcomes (celiac disease prevalence) are assessed through a combination of reported medical diagnosis and screening via serological markers, confirmed by small intestinal biopsy, which can be considered a form of record linkage. Score: 1 star (Record linkage	The outcome of celiac disease was assessed through biopsies and histological examination, a highly reliable method for diagnosis. Score: 1 star (Independent blind assessment or record linkage)	The presence of celiac disease or rotavirus infection was assessed using biochemical assays (ELISA and RT-PCR), which are reliable and specific for these markers.	The outcome, diagnosis of coeliac disease, was assessed using clear diagnostic criteria and data collection methods, reducing the potential for bias. Score: 1 star (Independent assessment)
2. Statistical Test	Statistical tests used are clearly described (Pearson’s chi-square test, Student’s t-test, etc.), and the study presents p-values.	The article specifies the statistical tests used and discusses confidence intervals and exact p-values.	The statistical test (chi-square test) used for comparing the prevalence of CD among WS patients to a control group is clearly described and appropriate for the analysis.	Statistical tests used for analyzing data are clearly described, including confidence intervals and p-values, making the analysis robust and appropriate. Score: 1 star (Statistical test clearly described and appropriate)	Statistical tests are clearly described with adjustments made for multiple confounders. Results were presented with odds ratios and confidence intervals. Score: 1 star (Statistical test described; appropriate)	The article describes the use of statistical tests to analyze the data (e.g., regression analysis), including p-values to assess the significance of the findings.	Statistical tests such as logistic regression and chi-square were used to analyze the data, which were appropriate given the study design and objectives. Score: 1 star (Statistical test described; appropriate)
Total
Total (maximum of eight stars)
Study Quality
	Study ID
ROB 2 Criteria (Randomized Trials)	Crespo-Escobar 2018	Hemming-Harlo 2019	Hyytinen 2017	Lehtinen 2016	Lionetti 2014	Savilahti 2018
Domain 1: Risk of bias arising from the randomization process	Participants were all at genetic risk for celiac disease and were randomized to receive either gluten or placebo. This method helps balance potential confounders between the exposed and control groups within the limitations of the cohort’s genetic predisposition.	The study describes a randomized placebo-controlled double-blind design, which suggests that the randomization process was adequately conducted. This minimizes the potential for selection bias.	The trial was a randomized controlled trial with clear random assignment to either a casein hydrolysate formula or a conventional formula. The description suggests an appropriate randomization method, likely reducing selection bias.	The study was a community-randomized controlled trial with stratification by HPV-16/18 seroprevalence. Random assignment was used for the communities into different vaccine arms, ensuring a good randomization process that minimizes selection bias.	The study employed block randomization for assigning newborns to different groups concerning the introduction of dietary gluten. This method typically ensures a balanced allocation of participants across groups, which minimizes selection bias.	The study was based on a clinical double-blind randomized placebo-controlled trial on primary allergy prevention, indicating a well-structured randomization process, which minimizes the risk of selection bias.
Domain 2: Risk of bias due to deviations from the intended interventions (effect of assignment to intervention)	Given that gluten intake was closely monitored and adjusted according to a strict protocol, and assuming compliance was high, the risk of bias in this category is likely low.	As the study was a double-blind trial, it is likely that deviations from intended interventions were minimal, as neither the participants nor the administrators knew who was receiving the vaccine or the placebo.	The study was conducted as a double-blind trial, where neither the participants nor the personnel knew which formula the infants received, which helps prevent performance bias.	The trial design was described as double-blind, where neither participants nor those administering the intervention were aware of which vaccine was being administered. This approach minimizes the risk of bias due to deviations from intended interventions.	The study describes that all children started receiving a normal diet containing gluten at 12 months, regardless of the initial group assignment. Follow-up included consistent assessments across all participants, suggesting adherence to intervention protocols.	The trial maintained a double-blind status, with both participants and personnel blinded to the group allocation (probiotic or placebo). This minimizes the risk of performance bias
Domian 3: Missing outcome data	The completeness of follow-up is crucial. While the study provided follow-up for up to ten years, specific details about dropout rates or the handling of incomplete data were not fully described, introducing some risk of bias.	The response rate to the follow-up questionnaire was 30%, which is relatively low and might introduce bias if the non-responders had different outcomes compared to those who responded. However, the article indicates that diagnoses were verified through hospital records for those who reported conditions, which reduces the potential bias.	The study seems to have adequately accounted for missing data, with follow-up over a long period (median follow-up of 10 years). It is not explicitly mentioned if any specific analyses were performed to handle missing data, but the long-term follow-up suggests a robust approach to data collection.	The article does not provide detailed information on how missing data were handled or the extent of any missing data, which can affect the analysis's completeness and accuracy.	The study reports some dropout rates and missing data but provides a comprehensive follow-up at multiple time points (15, 24, 36 months, etc.). It is unclear how missing data was handled, which may introduce some bias if not properly addressed.	The study does not explicitly discuss how it addressed missing outcome data. However, considering it's a follow-up from a clinical trial with predefined check-ups and data collection points, the structure likely mitigates missing data issues effectively. Score: Some concerns (assuming there's a systematic approach but lack of explicit discussion)
Domain 4: Risk of bias in measurement of the outcome	Outcomes were measured using biopsy-confirmed celiac disease and serological tests, which are both reliable and objective methods. This suggests a low risk of bias in this domain.	The outcomes (diagnoses of type 1 diabetes and celiac disease) were verified through clinical diagnosis and, in the case of celiac disease, confirmed by biopsy. This suggests that the outcome measurement was accurate and not likely to be biased by the investigators.	Outcomes were measured using standardized, validated methods for detecting celiac disease autoimmunity and celiac disease (e.g., anti-TG2A, EMA, and duodenal biopsies). The outcome measurement methods were likely applied consistently across all participants.	Outcomes, such as safety profiles and incidence of new-onset autoimmune diseases, were measured using consistent methods applied across all participants, with additional data verification through health registry linkages, suggesting a systematic approach	The outcomes, which include serologic screening and intestinal biopsies, were measured using standardized procedures. This likely minimizes the risk of bias in outcome measurement.	The outcome (development of celiac disease) was measured using clear, predefined criteria including diagnostic tests (antibody tests and HLA typing), which reduces the risk of bias in outcome measurement.
Domain 5: Risk of bias in selection of the reported result	Without access to the study's protocol or other unpublished results, it is challenging to assess this risk accurately. However, if the publication provided a comprehensive set of results corresponding to the study's objectives, the risk might be considered low.	The study appears to report results that were pre-specified, and there is no indication that the reported outcomes were selected based on the findings.	The study appears to have pre-specified its primary outcomes and analyses methods, reducing the risk of selective reporting.	The study seems to report pre-specified outcomes related to vaccine safety and reactogenicity, suggesting a low risk of bias in the selection of reported results.	The article appears to report outcomes comprehensively for both the primary and secondary endpoints. The publication details suggest that all expected results related to the study’s objectives (risk of celiac disease) were reported.	The outcomes and analysis seem to be pre-specified given the structured nature of the clinical trial from which the data were derived. This reduces the risk of reporting bias.
[truncated: 75 more columns]
